# Supplementary material for: ETV4-Mediated PD-L1 Upregulation Promotes Immune Evasion and Predicts Poor Immunotherapy Response in Melanoma
Source: Oncol Res. 2025 Dec 30;34(1):25. doi: 10.32604/or.2025.070180 (PMC12774552; doi:10.32604/or.2025.070180)
Supplement: Supplementary file 7 [file OncolRes-34-70180-s007.xlsx]

## Sheet: Sheet1
gene_id	chr	start	end	strand	gene_name	EntrezID	transcript_id	GO	KEGG	KO_ENTRY	EC	TF_Family	Description	trans_type	DO	Reactome	FPKM.siETV4_1	FPKM.siETV4_2	FPKM.siNC_1	FPKM.siNC_2	count.siETV4_1	count.siETV4_2	count.siNC_1	count.siNC_2
ENSG00000000003	X	100627108	100637104	-	TSPAN6	7105	ENST00000373020;ENST00000612152;ENST00000614008;ENST00000496771	GO:0005515(protein binding);GO:0005887(integral component of plasma membrane);GO:0016020(membrane);GO:0016021(integral component of membrane);GO:0039532(negative regulation of viral-induced cytoplasmic pattern recognition receptor signaling pathway);GO:0043123(positive regulation of I-kappaB kinase/NF-kappaB signaling);GO:0070062(extracellular exosome);GO:1901223(negative regulation of NIK/NF-kap…	NA	NA	NA	NA	tetraspanin 6 [Source:HGNC Symbol;Acc:HGNC:11858]	protein_coding;processed_transcript	NA	NA	2.42514	2.57771	4.95971	5.21386	727	793	1452	1561
ENSG00000000419	chr20	50934867	50958555	-	DPM1	8813	ENST00000466152;ENST00000371582;ENST00000371588;ENST00000683048;ENST00000494752;ENST00000682366;ENST00000371584;ENST00000684193;ENST00000683466;ENST00000682713;ENST00000681979;ENST00000684708;ENST00000413082;ENST00000682754;ENST00000683010;ENST00000684628	GO:0004169(dolichyl-phosphate-mannose-protein mannosyltransferase activity);GO:0004582(dolichyl-phosphate beta-D-mannosyltransferase activity);GO:0005515(protein binding);GO:0005537(mannose binding);GO:0005634(nucleus);GO:0005783(endoplasmic reticulum);GO:0005789(endoplasmic reticulum membrane);GO:0006486(protein glycosylation);GO:0006506(GPI anchor biosynthetic process);GO:0016020(membrane);GO:0…	00510(N-Glycan biosynthesis);01100(Metabolic pathways);01100(Metabolic pathways)	K00721	EC:2.4.1.83	NA	dolichyl-phosphate mannosyltransferase subunit 1, catalytic [Source:HGNC Symbol;Acc:HGNC:3005]	nonsense_mediated_decay;protein_coding;processed_transcript;retained_intron	NA	R-HSA-162721(dolichyl phosphate + GDP-alpha-D-mannose -> dolichyl phosphate D-mannose);R-HSA-4717406(Defective DPM1 does not transfer mannose to DOLP to form DOLPman);R-HSA-4719354(Defective DPM3 does not transfer mannose to DOLP to form DOLPman);R-HSA-4719375(Defective DPM2 does not transfer mannose to DOLP to form DOLPman)	14.116	13.6447	14.8304	14.6299	8627	8574	8878	8953
ENSG00000000457	chr1	169849631	169893952	-	SCYL3	57147,6359	ENST00000367771;ENST00000367770;ENST00000367772;ENST00000423670;ENST00000470238	GO:0000139(Golgi membrane);GO:0004672(protein kinase activity);GO:0005515(protein binding);GO:0005524(ATP binding);GO:0005737(cytoplasm);GO:0005794(Golgi apparatus);GO:0006468(protein phosphorylation);GO:0006954(inflammatory response);GO:0008104(protein localization);GO:0016477(cell migration);GO:0021522(spinal cord motor neuron differentiation);GO:0030027(lamellipodium);GO:0042802(identical prot…	NA	NA	NA	NA	SCY1 like pseudokinase 3 [Source:HGNC Symbol;Acc:HGNC:19285]	protein_coding;processed_transcript	NA	NA	3.04884	3.28062	3.30305	3.11542	1383	1530	1468	1415
ENSG00000000460	chr1	169662007	169854080	+	C1orf112	55732	ENST00000498289;ENST00000472795;ENST00000359326;ENST00000496973;ENST00000481744;ENST00000466580;ENST00000459772;ENST00000286031;ENST00000413811	GO:0005515(protein binding);GO:0005515(protein binding)	NA	NA	NA	NA	chromosome 1 open reading frame 112 [Source:HGNC Symbol;Acc:HGNC:25565]	processed_transcript;protein_coding;nonsense_mediated_decay	NA	NA	2.93496	2.39422	3.61229	3.31978	1156	969	1392	1312
ENSG00000000938	chr1	27612064	27635185	-	FGR	2268	ENST00000374005;ENST00000399173;ENST00000374004;ENST00000374003;ENST00000457296;ENST00000475472;ENST00000468038	GO:0000166(nucleotide binding);GO:0001784(phosphotyrosine residue binding);GO:0001819(positive regulation of cytokine production);GO:0002376(immune system process);GO:0002768(immune response-regulating cell surface receptor signaling pathway);GO:0002862(negative regulation of inflammatory response to antigenic stimulus);GO:0004672(protein kinase activity);GO:0004712(protein serine/threonine/tyros…	04062(Chemokine signaling pathway);04062(Chemokine signaling pathway)	K08891	EC:2.7.10.2	NA	FGR proto-oncogene, Src family tyrosine kinase [Source:HGNC Symbol;Acc:HGNC:3697]	protein_coding;processed_transcript	DOID:14566(disease_of_cellular_proliferation);DOID:162(cancer);DOID:4(disease)	R-HSA-2029459(Sequestering and phosphorylation Fc gamma receptors in the lipid rafts);R-HSA-432129(FGR binds and phosphorylates LRP8);R-HSA-432148(Fgr may phosphorylate p38 MAPK);R-HSA-6798748(Exocytosis of secretory granule lumen proteins);R-HSA-8948034(FGR binds LDL:LRP8);R-HSA-9664261(Src phosphorylate SYK in IgG:Leishmania surface:p-FCGR3A:SYK);R-HSA-9664275(Src phosphorylates CD3 dimers in I…	3.66932	4.19269	4.83354	4.23674	820	962	1057	948
ENSG00000000971	chr1	196651754	196747542	+	CFH	3075	ENST00000359637;ENST00000695969;ENST00000470918;ENST00000695970;ENST00000695971;ENST00000695978;ENST00000696018;ENST00000696019;ENST00000696020;ENST00000367429;ENST00000630130;ENST00000496761;ENST00000695986;ENST00000695987;ENST00000466229	GO:0002376(immune system process);GO:0005515(protein binding);GO:0005576(extracellular region);GO:0005615(extracellular space);GO:0006508(proteolysis);GO:0006956(complement activation);GO:0006957(complement activation, alternative pathway);GO:0008201(heparin binding);GO:0030449(regulation of complement activation);GO:0030451(regulation of complement activation, alternative pathway);GO:0042802(ide…	04610(Complement and coagulation cascades);05150(Staphylococcus aureus infection);05150(Staphylococcus aureus infection)	NA	NA	NA	complement factor H [Source:HGNC Symbol;Acc:HGNC:4883]	protein_coding;retained_intron;processed_transcript;nonsense_mediated_decay	DOID:0014667(disease_of_metabolism);DOID:0050013(carbohydrate_metabolism_disease);DOID:0050117(disease_by_infectious_agent);DOID:0050155(sensory_system_disease);DOID:0050339(commensal_bacterial_infectious_disease);DOID:0050828(artery_disease);DOID:0060056(hypersensitivity_reaction_disease);DOID:0060158(acquired_metabolic_disease);DOID:0080001(bone_disease);DOID:104(bacterial_infectious_disease);D…	R-HSA-1006169(Factor H binds host cell surface markers);R-HSA-976743(Factor I inactivates plasma Factor H-bound C3b);R-HSA-976768(Factor H binds to C3b);R-HSA-976810(Complement factor I binds to extracellular Factor H:C3b);R-HSA-977359(Complement factor I binds to membrane-associated Factor H:C3b);R-HSA-977363(Factor H binds to C3bBb);R-HSA-977371(Factor I inactivates Factor H-boundC3b);R-HSA-977…	0.311304	0.23798	0.27089	0.200177	315	250	270	205
ENSG00000001036	chr6	143494812	143511720	-	FUCA2	2519	ENST00000002165;ENST00000451668	GO:0004560(alpha-L-fucosidase activity);GO:0005515(protein binding);GO:0005576(extracellular region);GO:0005615(extracellular space);GO:0005764(lysosome);GO:0005788(endoplasmic reticulum lumen);GO:0005975(carbohydrate metabolic process);GO:0006004(fucose metabolic process);GO:0008152(metabolic process);GO:0009617(response to bacterium);GO:0016139(glycoside catabolic process);GO:0016787(hydrolase …	00511(Other glycan degradation);04142(Lysosome);04142(Lysosome)	K01206	EC:3.2.1.51	NA	alpha-L-fucosidase 2 [Source:HGNC Symbol;Acc:HGNC:4008]	protein_coding	NA	R-HSA-6798751(Exocytosis of azurophil granule lumen proteins);R-HSA-8952289(FAM20C phosphorylates FAM20C substrates)	16.1527	17.3866	15.6813	15.0234	3001	3321	2854	2796
ENSG00000001084	chr6	53497341	53616970	-	GCLC	2729	ENST00000509541;ENST00000650454;ENST00000515580;ENST00000510837;ENST00000504353;ENST00000514373;ENST00000504525;ENST00000514004;ENST00000505294;ENST00000505197	GO:0000166(nucleotide binding);GO:0000287(magnesium ion binding);GO:0003824(catalytic activity);GO:0004357(glutamate-cysteine ligase activity);GO:0005515(protein binding);GO:0005524(ATP binding);GO:0005739(mitochondrion);GO:0005829(cytosol);GO:0006534(cysteine metabolic process);GO:0006536(glutamate metabolic process);GO:0006749(glutathione metabolic process);GO:0006750(glutathione biosynthetic p…	00270(Cysteine and methionine metabolism);00480(Glutathione metabolism);01100(Metabolic pathways);01240(Biosynthesis of cofactors);04216(Ferroptosis);04216(Ferroptosis)	K11204	EC:6.3.2.2	NA	glutamate-cysteine ligase catalytic subunit [Source:HGNC Symbol;Acc:HGNC:4311]	protein_coding;retained_intron;nonsense_mediated_decay	DOID:0050161(lower_respiratory_tract_disease);DOID:0050177(monogenic_disease);DOID:0050686(organ_system_cancer);DOID:0050737(autosomal_recessive_disease);DOID:0050739(autosomal_genetic_disease);DOID:0050828(artery_disease);DOID:10763(hypertension);DOID:1176(bronchial_disease);DOID:1192(peripheral_nervous_system_neoplasm);DOID:1287(cardiovascular_system_disease);DOID:14566(disease_of_cellular_prol…	R-HSA-174367(GCL ligates L-Glu to L-Cys);R-HSA-5602892(Defective GCLC does not ligate L-Glu to L-Cys);R-HSA-9760122(AcK-NFE2L2-dependent GCLC gene expression)	4.40617	4.21912	5.47119	5.9532	2504	2465	3044	3386
ENSG00000001167	chr6	41072974	41102403	+	NFYA	4800	ENST00000341376;ENST00000353205	GO:0000785(chromatin);GO:0000976(transcription cis-regulatory region binding);GO:0000978(RNA polymerase II cis-regulatory region sequence-specific DNA binding);GO:0000981(DNA-binding transcription factor activity, RNA polymerase II-specific);GO:0003677(DNA binding);GO:0003700(DNA-binding transcription factor activity);GO:0005515(protein binding);GO:0005634(nucleus);GO:0005654(nucleoplasm);GO:0006…	04612(Antigen processing and presentation);05017(Spinocerebellar ataxia);05152(Tuberculosis);05152(Tuberculosis)	NA	NA	NF-YA	nuclear transcription factor Y subunit alpha [Source:HGNC Symbol;Acc:HGNC:7804]	protein_coding	DOID:0050177(monogenic_disease);DOID:0050687(cell_type_cancer);DOID:0050736(autosomal_dominant_disease);DOID:0050739(autosomal_genetic_disease);DOID:14566(disease_of_cellular_proliferation);DOID:162(cancer);DOID:1749(squamous_cell_carcinoma);DOID:305(carcinoma);DOID:4(disease);DOID:5683(hereditary_breast_ovarian_cancer);DOID:630(genetic_disease)	R-HSA-1655823(Expression of Isopentenyl-diphosphate Delta-isomerase 1 (IDI1));R-HSA-1655824(Expression of Farnesyl Diphosphate Synthase (FDPS));R-HSA-1655826(Expression of 3-Hydroxy-3-methylglutaryl-coenzyme A Reductase (HMGCR));R-HSA-1655827(Expression of 7-Dehydrocholesterol Reductase (DHCR7));R-HSA-1655832(Expression of Geranylgeranyl Pyrophosphate Synthase (GGPS1));R-HSA-1655833(Expression of…	11.8301	12.2311	10.9854	12.2622	4836	5141	4399	5020
ENSG00000001460	chr1	24356999	24416934	-	STPG1	90529	ENST00000337248;ENST00000374409;ENST00000003583;ENST00000468303;ENST00000497384;ENST00000438866;ENST00000435187;ENST00000483261;ENST00000498488;ENST00000483528;ENST00000475760	GO:0003674(molecular_function);GO:0005634(nucleus);GO:0005737(cytoplasm);GO:0005739(mitochondrion);GO:0006915(apoptotic process);GO:0043065(positive regulation of apoptotic process);GO:1902110(positive regulation of mitochondrial membrane permeability involved in apoptotic process);GO:1902110(positive regulation of mitochondrial membrane permeability involved in apoptotic process)	NA	NA	NA	NA	sperm tail PG-rich repeat containing 1 [Source:HGNC Symbol;Acc:HGNC:28070]	protein_coding;processed_transcript	NA	NA	2.56222	2.32883	2.06125	1.96861	1439	1346	1135	1111
ENSG00000001461	chr1	24415802	24472976	+	NIPAL3	57185	ENST00000374399;ENST00000003912;ENST00000488155;ENST00000358028;ENST00000339255;ENST00000475663;ENST00000432012	GO:0005515(protein binding);GO:0015095(magnesium ion transmembrane transporter activity);GO:0015693(magnesium ion transport);GO:0016020(membrane);GO:0016021(integral component of membrane);GO:1903830(magnesium ion transmembrane transport);GO:1903830(magnesium ion transmembrane transport)	NA	NA	NA	NA	NIPA like domain containing 3 [Source:HGNC Symbol;Acc:HGNC:25233]	protein_coding;processed_transcript	NA	R-HSA-5336453(NIPAs transport Mg2+ from extracellular region to cytosol)	11.4799	11.3839	12.2384	11.8748	7103	7241	7417	7359
ENSG00000001497	X	65438549	65534800	-	LAS1L	81887	ENST00000677056;ENST00000677969;ENST00000374807;ENST00000677834;ENST00000374811;ENST00000484069;ENST00000677986;ENST00000678848;ENST00000679116;ENST00000677154;ENST00000678547;ENST00000678705;ENST00000678956;ENST00000679277;ENST00000679261;ENST00000679056;ENST00000678173;ENST00000469091;ENST00000676986;ENST00000678823;ENST00000678602	GO:0000460(maturation of 5.8S rRNA);GO:0000470(maturation of LSU-rRNA);GO:0003723(RNA binding);GO:0004519(endonuclease activity);GO:0005515(protein binding);GO:0005634(nucleus);GO:0005654(nucleoplasm);GO:0005730(nucleolus);GO:0005737(cytoplasm);GO:0006364(rRNA processing);GO:0016020(membrane);GO:0030687(preribosome, large subunit precursor);GO:0071339(MLL1 complex);GO:0090305(nucleic acid phospho…	NA	NA	NA	NA	LAS1 like ribosome biogenesis factor [Source:HGNC Symbol;Acc:HGNC:25726]	nonsense_mediated_decay;protein_coding;retained_intron	NA	R-HSA-6791218(12S pre-rRNA is nucleolytically processed to yield 5.8S rRNA);R-HSA-6791219(32S pre-rRNA is nucleolytically processed at site 4 (4a) to yield 12S pre-rRNA and 28S rRNA)	7.31045	7.08687	7.52855	7.61826	6050	6027	6102	6317
ENSG00000001561	chr6	46129989	46146688	+	ENPP4	22875	ENST00000321037	GO:0005515(protein binding);GO:0005886(plasma membrane);GO:0007596(blood coagulation);GO:0007599(hemostasis);GO:0016020(membrane);GO:0016021(integral component of membrane);GO:0016787(hydrolase activity);GO:0030194(positive regulation of blood coagulation);GO:0046130(purine ribonucleoside catabolic process);GO:0046872(metal ion binding);GO:0047710(bis(5'-adenosyl)-triphosphatase activity);GO:0070…	00230(Purine metabolism);01100(Metabolic pathways)	K18424	EC:3.6.1.29	NA	ectonucleotide pyrophosphatase/phosphodiesterase 4 [Source:HGNC Symbol;Acc:HGNC:3359]	protein_coding	NA	R-HSA-6800426(Exocytosis of ficolin-rich granule membrane proteins)	1.30459	1.32494	2.08222	1.98087	399	417	624	607
ENSG00000001617	chr3	50155045	50189075	+	SEMA3F	6405	ENST00000414301;ENST00000450338;ENST00000413852;ENST00000002829;ENST00000426511;ENST00000420831;ENST00000493743;ENST00000470737	GO:0001755(neural crest cell migration);GO:0005102(signaling receptor binding);GO:0005515(protein binding);GO:0005576(extracellular region);GO:0005615(extracellular space);GO:0005887(integral component of plasma membrane);GO:0007165(signal transduction);GO:0007411(axon guidance);GO:0021612(facial nerve structural organization);GO:0021637(trigeminal nerve structural organization);GO:0021675(nerve …	04360(Axon guidance);04360(Axon guidance)	NA	NA	NA	semaphorin 3F [Source:HGNC Symbol;Acc:HGNC:10728]	protein_coding;retained_intron	DOID:0050621(respiratory_system_benign_neoplasm);DOID:0060037(developmental_disorder_of_mental_health);DOID:0060038(specific_developmental_disorder);DOID:0060072(benign_neoplasm);DOID:0060085(organ_system_benign_neoplasm);DOID:1059(intellectual_disability);DOID:14566(disease_of_cellular_proliferation);DOID:150(disease_of_mental_health);DOID:162(cancer);DOID:3683(lung_benign_neoplasm);DOID:4(disea…	NA	3.37792	3.64981	3.45898	3.42004	1078	1195	1080	1092
ENSG00000001626	chr7	117287120	117715948	+	CFTR	1080	ENST00000685018	GO:0000166(nucleotide binding);GO:0005254(chloride channel activity);GO:0005260(intracellularly ATP-gated chloride channel activity);GO:0005515(protein binding);GO:0005524(ATP binding);GO:0005634(nucleus);GO:0005737(cytoplasm);GO:0005765(lysosomal membrane);GO:0005768(endosome);GO:0005769(early endosome);GO:0005783(endoplasmic reticulum);GO:0005789(endoplasmic reticulum membrane);GO:0005829(cytos…	02010(ABC transporters);04024(cAMP signaling pathway);04152(AMPK signaling pathway);04530(Tight junction);04971(Gastric acid secretion);04972(Pancreatic secretion);04976(Bile secretion);05110(Vibrio cholerae infection)	K05031	EC:5.6.1.6	NA	CF transmembrane conductance regulator [Source:HGNC Symbol;Acc:HGNC:1884]	nonsense_mediated_decay	DOID:0050161(lower_respiratory_tract_disease);DOID:0050177(monogenic_disease);DOID:0050686(organ_system_cancer);DOID:0050737(autosomal_recessive_disease);DOID:0050739(autosomal_genetic_disease);DOID:0050828(artery_disease);DOID:0060056(hypersensitivity_reaction_disease);DOID:0060100(musculoskeletal_system_cancer);DOID:0080001(bone_disease);DOID:10591(pre_eclampsia);DOID:10652(Alzheimer's_disease)…	R-HSA-1454916(The ABCC family mediates organic anion transport);R-HSA-383190(HCO3- transport through ion channel);R-HSA-5627071(RHOQ positively regulates trafficking of GOPC:CFTR to the plasma membrane);R-HSA-5627072(RHOQ binds GOPC:CFTR);R-HSA-5627275(GOPC promotes translocation of CFTR to lysosomes);R-HSA-5678822(Defective CFTR does not transport Cl- from cytosol to extracellular region);R-HSA-…	0	0	0.00732805	0.00458114	0	0	8	6
ENSG00000001629	chr7	92245974	92401383	+	ANKIB1	54467	ENST00000265742;ENST00000439883;ENST00000486698;ENST00000413588;ENST00000422095;ENST00000465883	GO:0000151(ubiquitin ligase complex);GO:0000209(protein polyubiquitination);GO:0004842(ubiquitin-protein transferase activity);GO:0005515(protein binding);GO:0005737(cytoplasm);GO:0006511(ubiquitin-dependent protein catabolic process);GO:0016567(protein ubiquitination);GO:0016740(transferase activity);GO:0031624(ubiquitin conjugating enzyme binding);GO:0032436(positive regulation of proteasomal u…	NA	K11967	EC:2.3.2.31	NA	ankyrin repeat and IBR domain containing 1 [Source:HGNC Symbol;Acc:HGNC:22215]	protein_coding;nonsense_mediated_decay;processed_transcript;retained_intron	NA	NA	12.4516	11.4842	11.1667	11.7379	6058	5745	5321	5721
ENSG00000001630	chr7	92084987	92134503	-	CYP51A1	1595	ENST00000691309;ENST00000003100;ENST00000450723;ENST00000482924	GO:0004497(monooxygenase activity);GO:0005506(iron ion binding);GO:0005783(endoplasmic reticulum);GO:0005789(endoplasmic reticulum membrane);GO:0006629(lipid metabolic process);GO:0006694(steroid biosynthetic process);GO:0006695(cholesterol biosynthetic process);GO:0008202(steroid metabolic process);GO:0008203(cholesterol metabolic process);GO:0008398(sterol 14-demethylase activity);GO:0016020(me…	00100(Steroid biosynthesis);01100(Metabolic pathways);01100(Metabolic pathways)	K05917	EC:1.14.14.154;EC:1.14.15.36	NA	cytochrome P450 family 51 subfamily A member 1 [Source:HGNC Symbol;Acc:HGNC:2649]	protein_coding;retained_intron	NA	R-HSA-1655847(Expression of Lanosterol Demethylase (CYP51A1));R-HSA-194678(CYP51A1 demethylates LNSOL);R-HSA-9621404(CYP51A1 gene expression)	13.6153	12.7995	12.817	13.0102	3739	3615	3448	3580
ENSG00000001631	chr7	92197498	92246113	-	KRIT1	889	ENST00000688180;ENST00000394507;ENST00000692807;ENST00000486261;ENST00000394505;ENST00000340022;ENST00000475770;ENST00000686149;ENST00000689082;ENST00000687135;ENST00000690292;ENST00000688404;ENST00000688314;ENST00000689556;ENST00000688781;ENST00000690904;ENST00000686043;ENST00000690720;ENST00000690751;ENST00000690908;ENST00000692690;ENST00000686527;ENST00000688665;ENST00000689411;ENST00000690529…	GO:0001525(angiogenesis);GO:0001937(negative regulation of endothelial cell proliferation);GO:0003158(endothelium development);GO:0005515(protein binding);GO:0005546(phosphatidylinositol-4,5-bisphosphate binding);GO:0005615(extracellular space);GO:0005737(cytoplasm);GO:0005856(cytoskeleton);GO:0005886(plasma membrane);GO:0005911(cell-cell junction);GO:0007264(small GTPase mediated signal transduc…	04015(Rap1 signaling pathway);04015(Rap1 signaling pathway)	NA	NA	NA	KRIT1 ankyrin repeat containing [Source:HGNC Symbol;Acc:HGNC:1573]	retained_intron;protein_coding;nonsense_mediated_decay;processed_transcript	DOID:1247(blood_coagulation_disease);DOID:2213(hemorrhagic_disease);DOID:2914(immune_system_disease);DOID:483(cavernous_hemangioma);DOID:484(vascular_hemostatic_disease);DOID:4(disease);DOID:74(hematopoietic_system_disease);DOID:7(disease_of_anatomical_entity)	NA	2.6818	2.68783	2.77172	2.69579	3747	3855	3792	3768
ENSG00000002016	chr12	911736	949694	-	RAD52	5893	ENST00000358495;ENST00000228345;ENST00000468231;ENST00000481052;ENST00000430095;ENST00000488642;ENST00000535376;ENST00000542297;ENST00000461568;ENST00000463750;ENST00000536177;ENST00000545564;ENST00000542785;ENST00000397230;ENST00000541619	GO:0000724(double-strand break repair via homologous recombination);GO:0000730(DNA recombinase assembly);GO:0003677(DNA binding);GO:0003697(single-stranded DNA binding);GO:0005515(protein binding);GO:0005634(nucleus);GO:0005654(nucleoplasm);GO:0006281(DNA repair);GO:0006302(double-strand break repair);GO:0006310(DNA recombination);GO:0006312(mitotic recombination);GO:0006974(cellular response to …	03440(Homologous recombination);03440(Homologous recombination)	NA	NA	NA	RAD52 homolog, DNA repair protein [Source:HGNC Symbol;Acc:HGNC:9824]	protein_coding;retained_intron;nonsense_mediated_decay;processed_transcript	DOID:0050177(monogenic_disease);DOID:0050686(organ_system_cancer);DOID:0050736(autosomal_dominant_disease);DOID:0050739(autosomal_genetic_disease);DOID:0060083(immune_system_cancer);DOID:1036(chronic_leukemia);DOID:1037(lymphoblastic_leukemia);DOID:1040(chronic_lymphocytic_leukemia);DOID:120(female_reproductive_organ_cancer);DOID:1240(leukemia);DOID:14566(disease_of_cellular_proliferation);DOID:1…	R-HSA-4568863(SUMOylation of RAD52 with SUMO1);R-HSA-5686587(ABL1 phosphorylates RAD52);R-HSA-5686642(RAD52 promotes single strand annealing at resected DNA DSBs);R-HSA-5686657(ERCC1:XPF cleaves flaps generated by SSA);R-HSA-5687640(POLQ extends annealed 3'-ssDNA overhangs in MMEJ);R-HSA-5693564(Association of RAD51 with RAD52:DNA double-strand break ends);R-HSA-5693580(Association of RAD52 with …	3.19173	3.24111	3.40136	3.32578	951	994	994	993
ENSG00000002079	chr7	99238829	99311130	+	MYH16	84176	ENST00000439784;ENST00000452010;ENST00000429079	NA	NA	NA	NA	NA	myosin heavy chain 16 pseudogene [Source:HGNC Symbol;Acc:HGNC:31038]	transcribed_unitary_pseudogene;processed_transcript;retained_intron	NA	NA	0.167828	0.160187	0.0876868	0.151299	70	70	37	64
ENSG00000002330	chr11	64269830	64284665	-	BAD	572	ENST00000394532;ENST00000309032;ENST00000394531;ENST00000493798;ENST00000492141;ENST00000544271	GO:0001666(response to hypoxia);GO:0001836(release of cytochrome c from mitochondria);GO:0005515(protein binding);GO:0005543(phospholipid binding);GO:0005737(cytoplasm);GO:0005739(mitochondrion);GO:0005741(mitochondrial outer membrane);GO:0005829(cytosol);GO:0006007(glucose catabolic process);GO:0006915(apoptotic process);GO:0006919(activation of cysteine-type endopeptidase activity involved in a…	01521(EGFR tyrosine kinase inhibitor resistance);01522(Endocrine resistance);01524(Platinum drug resistance);04012(ErbB signaling pathway);04014(Ras signaling pathway);04022(cGMP-PKG signaling pathway);04024(cAMP signaling pathway);04062(Chemokine signaling pathway);04140(Autophagy - animal);04151(PI3K-Akt signaling pathway);04210(Apoptosis);04370(VEGF signaling pathway);04510(Focal adhesion);047…	NA	NA	NA	BCL2 associated agonist of cell death [Source:HGNC Symbol;Acc:HGNC:936]	protein_coding;retained_intron	DOID:0050117(disease_by_infectious_agent);DOID:0050338(primary_bacterial_infectious_disease);DOID:0050615(respiratory_system_cancer);DOID:0050686(organ_system_cancer);DOID:0050687(cell_type_cancer);DOID:10155(intestinal_cancer);DOID:10283(prostate_cancer);DOID:104(bacterial_infectious_disease);DOID:10534(stomach_cancer);DOID:1192(peripheral_nervous_system_neoplasm);DOID:1324(lung_cancer);DOID:145…	R-HSA-139897(BAD displaces tBID from BCL-2 sequestration);R-HSA-139899(Sequestration of BAD protein by 14-3-3);R-HSA-139905(Translocation of activated BAD protein to mitochondria);R-HSA-139906(Activation of BAD by calcineurin);R-HSA-198347(AKT phosphorylates BAD);R-HSA-205075(JNK phosphorylates BIM, BAD and other targets);R-HSA-2399941(AKT1 E17K mutant phosphorylates BAD);R-HSA-508162(BH3 only pr…	6.0347	7.6755	6.94556	7.69822	680	890	769	869
ENSG00000002549	chr4	17577198	17607970	+	LAP3	51056,7852	ENST00000226299;ENST00000618908;ENST00000508497;ENST00000512397;ENST00000606142;ENST00000509583;ENST00000508014;ENST00000504614;ENST00000503467	GO:0004177(aminopeptidase activity);GO:0004180(carboxypeptidase activity);GO:0005515(protein binding);GO:0005634(nucleus);GO:0005654(nucleoplasm);GO:0005737(cytoplasm);GO:0005802(trans-Golgi network);GO:0005829(cytosol);GO:0005925(focal adhesion);GO:0006508(proteolysis);GO:0008233(peptidase activity);GO:0008235(metalloexopeptidase activity);GO:0016787(hydrolase activity);GO:0019538(protein metabo…	00330(Arginine and proline metabolism);00480(Glutathione metabolism);01100(Metabolic pathways);01100(Metabolic pathways)	K11142	EC:3.4.11.1;EC:3.4.11.5	NA	leucine aminopeptidase 3 [Source:HGNC Symbol;Acc:HGNC:18449]	protein_coding;retained_intron;processed_transcript	NA	NA	13.1245	13.4752	17.1868	15.4033	3268	3450	4191	3844
ENSG00000002586	X	2691187	2741309	+	CD99	4267	ENST00000611428;ENST00000381187;ENST00000381184;ENST00000647297;ENST00000645950;ENST00000381192;ENST00000482405;ENST00000624481;ENST00000646103;ENST00000381180;ENST00000449611;ENST00000497752;ENST00000381177	GO:0005515(protein binding);GO:0005737(cytoplasm);GO:0005886(plasma membrane);GO:0005887(integral component of plasma membrane);GO:0005925(focal adhesion);GO:0007155(cell adhesion);GO:0016020(membrane);GO:0016021(integral component of membrane);GO:0034109(homotypic cell-cell adhesion);GO:0072683(T cell extravasation);GO:2000391(positive regulation of neutrophil extravasation);GO:2000391(positive …	04514(Cell adhesion molecules);04670(Leukocyte transendothelial migration);04670(Leukocyte transendothelial migration)	NA	NA	NA	CD99 molecule (Xg blood group) [Source:HGNC Symbol;Acc:HGNC:7082]	protein_coding;retained_intron;processed_transcript;nonsense_mediated_decay	DOID:0050615(respiratory_system_cancer);DOID:0050686(organ_system_cancer);DOID:0050687(cell_type_cancer);DOID:0060100(musculoskeletal_system_cancer);DOID:0060122(integumentary_system_cancer);DOID:11054(urinary_bladder_cancer);DOID:1115(sarcoma);DOID:14566(disease_of_cellular_proliferation);DOID:162(cancer);DOID:1749(squamous_cell_carcinoma);DOID:1909(melanoma);DOID:201(connective_tissue_cancer);D…	R-HSA-8862084(PILRA,PILRB bind CD99);R-HSA-8867097(CD99 binds CD99L2)	8.17718	8.09795	7.2635	7.39095	2622	2669	2281	2374
ENSG00000002587	chr4	11393150	11428894	-	HS3ST1	9957	ENST00000002596	GO:0005794(Golgi apparatus);GO:0005796(Golgi lumen);GO:0006024(glycosaminoglycan biosynthetic process);GO:0008146(sulfotransferase activity);GO:0008467([heparan sulfate]-glucosamine 3-sulfotransferase 1 activity);GO:0016740(transferase activity)	00534(Glycosaminoglycan biosynthesis - heparan sulfate / heparin)	K01024	EC:2.8.2.23	NA	heparan sulfate-glucosamine 3-sulfotransferase 1 [Source:HGNC Symbol;Acc:HGNC:5194]	protein_coding	NA	R-HSA-2076383(HS3ST1 sulfates GlcN at C3 in heparan sulfate)	0.0986838	0.0449428	0.0297089	0.0545152	49	23	15	27
ENSG00000002726	chr7	150824627	150861504	+	AOC1	26	ENST00000493429	GO:0005507(copper ion binding);GO:0005509(calcium ion binding);GO:0005515(protein binding);GO:0005576(extracellular region);GO:0005615(extracellular space);GO:0005777(peroxisome);GO:0005886(plasma membrane);GO:0005923(bicellular tight junction);GO:0008131(primary amine oxidase activity);GO:0008201(heparin binding);GO:0008270(zinc ion binding);GO:0009308(amine metabolic process);GO:0009445(putresc…	00330(Arginine and proline metabolism);00340(Histidine metabolism);00380(Tryptophan metabolism);01100(Metabolic pathways)	K11182	EC:1.4.3.22	NA	amine oxidase copper containing 1 [Source:HGNC Symbol;Acc:HGNC:80]	protein_coding	DOID:0060056(hypersensitivity_reaction_disease);DOID:1205(hypersensitivity_reaction_type_I_disease);DOID:2914(immune_system_disease);DOID:4(disease);DOID:7(disease_of_anatomical_entity)	R-HSA-5696131(AOC1 deaminates Hist);R-HSA-6798749(Exocytosis of specific granule lumen proteins)	0.0669885	0.0762378	0.131928	0.138042	17	20	33	35
ENSG00000002745	chr7	121325367	121341104	+	WNT16	51384	ENST00000361301;ENST00000222462	GO:0003408(optic cup formation involved in camera-type eye development);GO:0005102(signaling receptor binding);GO:0005109(frizzled binding);GO:0005125(cytokine activity);GO:0005576(extracellular region);GO:0005615(extracellular space);GO:0005737(cytoplasm);GO:0007275(multicellular organism development);GO:0010628(positive regulation of gene expression);GO:0014068(positive regulation of phosphatid…	04150(mTOR signaling pathway);04310(Wnt signaling pathway);04390(Hippo signaling pathway);04550(Signaling pathways regulating pluripotency of stem cells);04916(Melanogenesis);04934(Cushing syndrome);05010(Alzheimer disease);05022(Pathways of neurodegeneration - multiple diseases);05165(Human papillomavirus infection);05200(Pathways in cancer);05202(Transcriptional misregulation in cancer);05205(P…	NA	NA	NA	Wnt family member 16 [Source:HGNC Symbol;Acc:HGNC:16267]	protein_coding	DOID:0050686(organ_system_cancer);DOID:0060083(immune_system_cancer);DOID:1036(chronic_leukemia);DOID:1240(leukemia);DOID:14566(disease_of_cellular_proliferation);DOID:162(cancer);DOID:2531(hematologic_cancer);DOID:4(disease)	R-HSA-201708(Frizzled receptors bind Wnts);R-HSA-3238691(N-linked glycosylation of WNTs);R-HSA-3238694(PORCN palmitoleoylates N-glycosyl WNTs);R-HSA-3247837(WNT ligands traffic to the Golgi);R-HSA-3247840(WLS binds WNT ligands in the Golgi);R-HSA-3247843(secretion of WNT ligands);R-HSA-3247844(WNT ligands traffic to the plasma membrane);R-HSA-3781941(WNTs are secreted in exosomes);R-HSA-3781943(W…	0.166265	0.08831	0.0283239	0.126657	36	20	6	29
ENSG00000002746	chr7	43112629	43566001	+	HECW1	23072	ENST00000453890;ENST00000395891;ENST00000492310;ENST00000471527;ENST00000493057;ENST00000464944;ENST00000471043;ENST00000461842	GO:0000209(protein polyubiquitination);GO:0004842(ubiquitin-protein transferase activity);GO:0005515(protein binding);GO:0005737(cytoplasm);GO:0005829(cytosol);GO:0016567(protein ubiquitination);GO:0016740(transferase activity);GO:0043161(proteasome-mediated ubiquitin-dependent protein catabolic process);GO:0045732(positive regulation of protein catabolic process);GO:0048814(regulation of dendrit…	NA	K12167	EC:2.3.2.26	NA	HECT, C2 and WW domain containing E3 ubiquitin protein ligase 1 [Source:HGNC Symbol;Acc:HGNC:22195]	protein_coding;processed_transcript	NA	R-HSA-4641155(DVL1 is bound by the HECT ubiquitin ligase HECW1);R-HSA-4641159(DVL1 is ubiquitinated by HECW1);R-HSA-4641260(Ubiquitinated DVL1 is degraded by the proteasome)	0.358812	0.32283	0.237297	0.245038	332	307	217	227
ENSG00000002822	chr7	1815793	2233243	-	MAD1L1	8379	ENST00000399654;ENST00000406869;ENST00000265854;ENST00000477172;ENST00000450235;ENST00000437877;ENST00000444373;ENST00000421113;ENST00000491858;ENST00000464742;ENST00000459731;ENST00000486340;ENST00000469871;ENST00000445959;ENST00000429625;ENST00000455998	GO:0000775(chromosome, centromeric region);GO:0000776(kinetochore);GO:0000922(spindle pole);GO:0005515(protein binding);GO:0005634(nucleus);GO:0005635(nuclear envelope);GO:0005694(chromosome);GO:0005737(cytoplasm);GO:0005813(centrosome);GO:0005815(microtubule organizing center);GO:0005819(spindle);GO:0005829(cytosol);GO:0005856(cytoskeleton);GO:0007049(cell cycle);GO:0007094(mitotic spindle assem…	04110(Cell cycle);04114(Oocyte meiosis);04914(Progesterone-mediated oocyte maturation);05166(Human T-cell leukemia virus 1 infection);05203(Viral carcinogenesis);05203(Viral carcinogenesis)	NA	NA	NA	mitotic arrest deficient 1 like 1 [Source:HGNC Symbol;Acc:HGNC:6762]	protein_coding;processed_transcript;retained_intron	DOID:0050686(organ_system_cancer);DOID:14566(disease_of_cellular_proliferation);DOID:162(cancer);DOID:263(kidney_cancer);DOID:3119(gastrointestinal_system_cancer);DOID:3571(liver_cancer);DOID:3996(urinary_system_cancer);DOID:4450(renal_cell_carcinoma);DOID:4451(renal_carcinoma);DOID:4(disease);DOID:684(hepatocellular_carcinoma);DOID:686(liver_carcinoma)	R-HSA-141409(Mad1 binds kinetochore);R-HSA-141422(MAD2 converted to an inhibitory state via interaction with Mad1);R-HSA-141431(MAD2 associates with the Mad1 kinetochore complex);R-HSA-141439(Release of activated MAD2 from kinetochores);R-HSA-1638803(Phosphorylation of cohesin by PLK1 at centromeres);R-HSA-1638821(PP2A-B56 dephosphorylates centromeric cohesin);R-HSA-2467809(ESPL1 (Separase) cleav…	5.06713	4.95689	4.27676	4.6465	2326	2339	1922	2136
ENSG00000002834	chr17	38869859	38921770	+	LASP1	3927	ENST00000433206;ENST00000585841;ENST00000318008;ENST00000584106;ENST00000443937;ENST00000581485;ENST00000579123	GO:0003779(actin binding);GO:0005515(protein binding);GO:0005737(cytoplasm);GO:0005856(cytoskeleton);GO:0005925(focal adhesion);GO:0005938(cell cortex);GO:0006811(ion transport);GO:0015075(ion transmembrane transporter activity);GO:0030864(cortical actin cytoskeleton);GO:0034220(ion transmembrane transport);GO:0045296(cadherin binding);GO:0046872(metal ion binding);GO:0051015(actin filament bindi…	NA	NA	NA	NA	LIM and SH3 protein 1 [Source:HGNC Symbol;Acc:HGNC:6513]	protein_coding;nonsense_mediated_decay;retained_intron	DOID:0050686(organ_system_cancer);DOID:0050687(cell_type_cancer);DOID:14566(disease_of_cellular_proliferation);DOID:1612(breast_cancer);DOID:162(cancer);DOID:171(neuroectodermal_tumor);DOID:2994(germ_cell_cancer);DOID:3095(germ_cell_and_embryonal_cancer);DOID:3459(breast_carcinoma);DOID:4(disease);DOID:5093(thoracic_cancer)	NA	38.376	38.2064	34.0888	34.9798	17838	18259	15521	16286
ENSG00000002919	chr17	48103357	48123601	+	SNX11	29916	ENST00000578861;ENST00000580219;ENST00000452859;ENST00000393405;ENST00000580875;ENST00000583320;ENST00000359238;ENST00000582104;ENST00000582481;ENST00000577310	GO:0005515(protein binding);GO:0005768(endosome);GO:0006886(intracellular protein transport);GO:0008289(lipid binding);GO:0015031(protein transport);GO:0016020(membrane);GO:0016050(vesicle organization);GO:0035091(phosphatidylinositol binding);GO:1901981(phosphatidylinositol phosphate binding);GO:1901981(phosphatidylinositol phosphate binding)	NA	NA	NA	NA	sorting nexin 11 [Source:HGNC Symbol;Acc:HGNC:14975]	processed_transcript;protein_coding;retained_intron;nonsense_mediated_decay	NA	NA	7.45094	8.61313	7.96363	8.58766	2032	2413	2126	2343
ENSG00000002933	chr7	150800403	150805118	+	TMEM176A	55365	ENST00000484928;ENST00000004103;ENST00000494349;ENST00000475710;ENST00000462826;ENST00000475007;ENST00000474166	GO:0005515(protein binding);GO:0016020(membrane);GO:0016021(integral component of membrane);GO:2001199(negative regulation of dendritic cell differentiation);GO:2001199(negative regulation of dendritic cell differentiation)	NA	NA	NA	NA	transmembrane protein 176A [Source:HGNC Symbol;Acc:HGNC:24930]	protein_coding;retained_intron	NA	NA	0.16125	0.289782	0.248284	0.340989	40	70	57	80
ENSG00000003056	chr12	8940361	8949761	-	M6PR	4074	ENST00000000412;ENST00000539143;ENST00000536844;ENST00000544193;ENST00000537621;ENST00000543258;ENST00000543834;ENST00000544245;ENST00000540837;ENST00000543845;ENST00000543159	GO:0004888(transmembrane signaling receptor activity);GO:0005515(protein binding);GO:0005764(lysosome);GO:0005765(lysosomal membrane);GO:0005768(endosome);GO:0005770(late endosome);GO:0005794(Golgi apparatus);GO:0005802(trans-Golgi network);GO:0005886(plasma membrane);GO:0005887(integral component of plasma membrane);GO:0006622(protein targeting to lysosome);GO:0006898(receptor-mediated endocytos…	04142(Lysosome);04145(Phagosome);05132(Salmonella infection);05132(Salmonella infection)	NA	NA	NA	mannose-6-phosphate receptor, cation dependent [Source:HGNC Symbol;Acc:HGNC:6752]	protein_coding;nonsense_mediated_decay;retained_intron	DOID:0050117(disease_by_infectious_agent);DOID:2043(hepatitis_B);DOID:2237(hepatitis);DOID:3118(hepatobiliary_disease);DOID:409(liver_disease);DOID:4(disease);DOID:77(gastrointestinal_system_disease);DOID:7(disease_of_anatomical_entity);DOID:934(viral_infectious_disease)	R-HSA-432688(trans-Golgi Network Derived Lysosomal Vesicle Uncoating);R-HSA-432706(trans-Golgi Network Lysosome Vesicle Destined Membrane Coat Assembly);R-HSA-432707(trans-Golgi Network Lysosomal Vesicle Scission);R-HSA-432712(Vamp And trans-Golgi Network AP-1 Binding Coupled With Cargo Capture On Lysosome Vesicle Destined Golgi Membrane);R-HSA-6814670(ATP hydrolysis by RHOBTB3 promotes PLIN3 dis…	72.8773	75.7516	71.5078	66.7067	17203	18384	16532	15770
ENSG00000003096	X	117897813	118117340	-	KLHL13	90293	ENST00000371882;ENST00000540167;ENST00000371876	GO:0004842(ubiquitin-protein transferase activity);GO:0005515(protein binding);GO:0005829(cytosol);GO:0007049(cell cycle);GO:0016567(protein ubiquitination);GO:0031463(Cul3-RING ubiquitin ligase complex);GO:0032465(regulation of cytokinesis);GO:0047485(protein N-terminus binding);GO:0051301(cell division);GO:0097602(cullin family protein binding);GO:0097602(cullin family protein binding)	04120(Ubiquitin mediated proteolysis);04120(Ubiquitin mediated proteolysis)	NA	NA	NA	kelch like family member 13 [Source:HGNC Symbol;Acc:HGNC:22931]	protein_coding;retained_intron	NA	R-HSA-8952630(NEDD8:AcM-UBE2M binds CRL3 E3 ubiquitin ligase complex);R-HSA-8952631(AcM-UBE2M transfers NEDD8 to CRL3 E3 ubiquitin ligase complex);R-HSA-8955241(CAND1 binds cytosolic CRL E3 ubiquitin ligases);R-HSA-8955289(COMMDs displace CAND1 from cytosolic CRL E3 ubiquitin ligase complexes);R-HSA-8956040(COP9 signalosome deneddylates cytosolic CRL E3 ubiquitin ligase complexes);R-HSA-983140(Tr…	0.51061	0.492158	0.536255	0.518687	234	232	241	238
ENSG00000003137	chr2	72129238	72147862	-	CYP26B1	56603	ENST00000001146;ENST00000412253;ENST00000461519	GO:0001709(cell fate determination);GO:0001768(establishment of T cell polarity);GO:0001822(kidney development);GO:0001972(retinoic acid binding);GO:0004497(monooxygenase activity);GO:0005506(iron ion binding);GO:0005515(protein binding);GO:0005737(cytoplasm);GO:0005783(endoplasmic reticulum);GO:0005789(endoplasmic reticulum membrane);GO:0006629(lipid metabolic process);GO:0006766(vitamin metabol…	00830(Retinol metabolism);01100(Metabolic pathways);01100(Metabolic pathways)	NA	NA	NA	cytochrome P450 family 26 subfamily B member 1 [Source:HGNC Symbol;Acc:HGNC:20581]	protein_coding	DOID:4(disease)	R-HSA-212007(CYP26A1,B1 4-hydroxylate atRA);R-HSA-5362525(CYP26A1,B1,C1 4-hydroxylate atRA);R-HSA-5602063(Defective CYP26B1 does not 4-hydroxylate atRA)	1.8828	1.46592	2.246	2.15145	600	481	702	687
ENSG00000003147	chr7	8113184	8262612	-	ICA1	3382	ENST00000402384;ENST00000650486;ENST00000265577;ENST00000396675;ENST00000455539;ENST00000422063;ENST00000470696;ENST00000407906;ENST00000490041;ENST00000430867	GO:0000139(Golgi membrane);GO:0005515(protein binding);GO:0005737(cytoplasm);GO:0005794(Golgi apparatus);GO:0005829(cytosol);GO:0006836(neurotransmitter transport);GO:0012505(endomembrane system);GO:0016020(membrane);GO:0016021(integral component of membrane);GO:0019904(protein domain specific binding);GO:0030054(cell junction);GO:0030658(transport vesicle membrane);GO:0030667(secretory granule m…	04940(Type I diabetes mellitus);04940(Type I diabetes mellitus)	NA	NA	NA	islet cell autoantigen 1 [Source:HGNC Symbol;Acc:HGNC:5343]	protein_coding;nonsense_mediated_decay;retained_intron	NA	NA	2.45366	2.64453	2.32245	2.26884	792	878	735	733
ENSG00000003249	chr16	90004871	90019456	-	DBNDD1	79007	ENST00000568662;ENST00000392973;ENST00000002501;ENST00000623401	GO:0005737(cytoplasm);GO:0006469(negative regulation of protein kinase activity);GO:0006469(negative regulation of protein kinase activity)	NA	NA	NA	NA	dysbindin domain containing 1 [Source:HGNC Symbol;Acc:HGNC:28455]	protein_coding;TEC	NA	NA	2.73329	2.94072	2.64166	3.12901	804	890	761	922
ENSG00000003393	chr2	201700267	201782112	-	ALS2	57679	ENST00000264276;ENST00000679435;ENST00000680441;ENST00000681279;ENST00000679686;ENST00000680861;ENST00000680722;ENST00000680634;ENST00000681558;ENST00000679516;ENST00000679618;ENST00000679701;ENST00000679916;ENST00000680174;ENST00000681716;ENST00000681768;ENST00000681692;ENST00000679635;ENST00000681663;ENST00000439495;ENST00000680135;ENST00000680149;ENST00000680726;ENST00000680927;ENST00000681619…	GO:0001662(behavioral fear response);GO:0001701(in utero embryonic development);GO:0001726(ruffle);GO:0001881(receptor recycling);GO:0005085(guanyl-nucleotide exchange factor activity);GO:0005096(GTPase activator activity);GO:0005515(protein binding);GO:0005634(nucleus);GO:0005737(cytoplasm);GO:0005769(early endosome);GO:0005813(centrosome);GO:0005829(cytosol);GO:0006979(response to oxidative str…	05014(Amyotrophic lateral sclerosis);05022(Pathways of neurodegeneration - multiple diseases);05022(Pathways of neurodegeneration - multiple diseases)	NA	NA	NA	alsin Rho guanine nucleotide exchange factor ALS2 [Source:HGNC Symbol;Acc:HGNC:443]	protein_coding;nonsense_mediated_decay;retained_intron;processed_transcript	NA	R-HSA-8875320(RAB5 GEFs exchange GTP for GDP on RAB5);R-HSA-9013143(RAC1 GEFs activate RAC1)	1.68398	1.62463	1.84444	1.83596	3735	3702	4005	4075
ENSG00000003400	chr2	201182872	201229128	+	CASP10	843	ENST00000374650;ENST00000485408;ENST00000696191;ENST00000460140;ENST00000272879;ENST00000346817;ENST00000696190;ENST00000471191;ENST00000286186;ENST00000696199;ENST00000448480;ENST00000484926	GO:0004197(cysteine-type endopeptidase activity);GO:0005515(protein binding);GO:0005737(cytoplasm);GO:0005829(cytosol);GO:0006508(proteolysis);GO:0006915(apoptotic process);GO:0006919(activation of cysteine-type endopeptidase activity involved in apoptotic process);GO:0008233(peptidase activity);GO:0008234(cysteine-type peptidase activity);GO:0016787(hydrolase activity);GO:0031265(CD95 death-indu…	04210(Apoptosis);04622(RIG-I-like receptor signaling pathway);04668(TNF signaling pathway);05152(Tuberculosis);05161(Hepatitis B);05161(Hepatitis B)	K04400	EC:3.4.22.63	NA	caspase 10 [Source:HGNC Symbol;Acc:HGNC:1500]	protein_coding;retained_intron	DOID:0050155(sensory_system_disease);DOID:0050177(monogenic_disease);DOID:0050686(organ_system_cancer);DOID:0050687(cell_type_cancer);DOID:0050736(autosomal_dominant_disease);DOID:0050739(autosomal_genetic_disease);DOID:0060056(hypersensitivity_reaction_disease);DOID:0060072(benign_neoplasm);DOID:0060083(immune_system_cancer);DOID:0060084(cell_type_benign_neoplasm);DOID:0070004(myeloma);DOID:0080…	R-HSA-141310(FASL:FAS Receptor Trimer:FADD complex binds procaspase-10);R-HSA-141316(TRAIL:TRAIL-Receptor2 Trimer:FADD complex binds procaspase-10);R-HSA-6798139(TP53 stimulates CASP10 expression);R-HSA-933523(Dimerzation of procaspase-8, procaspase-10);R-HSA-933526(Recruitment of caspase-8 and -10 to FADD complex);R-HSA-933532(Processing of caspases);R-HSA-933539(Recruitment of IKK complex)	0.680068	0.520033	0.696929	0.73034	404	316	405	434
ENSG00000003402	chr2	201116154	201176687	+	CFLAR	8837	ENST00000309955;ENST00000341222;ENST00000342795;ENST00000395148;ENST00000441224;ENST00000433445;ENST00000423241;ENST00000490965;ENST00000439154;ENST00000425030;ENST00000417748;ENST00000440180;ENST00000461820;ENST00000457277;ENST00000461422;ENST00000494258;ENST00000470178;ENST00000462763;ENST00000479953;ENST00000460961;ENST00000474842;ENST00000470664	GO:0001666(response to hypoxia);GO:0002020(protease binding);GO:0004197(cysteine-type endopeptidase activity);GO:0005123(death receptor binding);GO:0005515(protein binding);GO:0005737(cytoplasm);GO:0005829(cytosol);GO:0006508(proteolysis);GO:0006915(apoptotic process);GO:0006919(activation of cysteine-type endopeptidase activity involved in apoptotic process);GO:0007519(skeletal muscle tissue dev…	04064(NF-kappa B signaling pathway);04140(Autophagy - animal);04210(Apoptosis);04217(Necroptosis);04668(TNF signaling pathway);05142(Chagas disease);05160(Hepatitis C);05160(Hepatitis C)	NA	NA	NA	CASP8 and FADD like apoptosis regulator [Source:HGNC Symbol;Acc:HGNC:1876]	protein_coding;processed_transcript;nonsense_mediated_decay;retained_intron	DOID:0050155(sensory_system_disease);DOID:0050161(lower_respiratory_tract_disease);DOID:0050615(respiratory_system_cancer);DOID:0050686(organ_system_cancer);DOID:0050687(cell_type_cancer);DOID:0060058(lymphoma);DOID:0060072(benign_neoplasm);DOID:0060083(immune_system_cancer);DOID:0060084(cell_type_benign_neoplasm);DOID:0060122(integumentary_system_cancer);DOID:0070004(myeloma);DOID:0080001(bone_d…	R-HSA-141156(TRAIL-mediated dimerization of procaspase-8);R-HSA-141159(TNF-mediated dimerization of procaspase-8);R-HSA-3371359(FLIP(L) and procaspase-8 form heterodimer in TRAIL signaling);R-HSA-3371360(FLIP(L) and procaspase-8 form heterodimer in TNF signaling);R-HSA-3465429(FLIP(S) and procaspase-8 form heterodimer);R-HSA-3465448(Caspase-8 and FLIP(L) processing at DISC);R-HSA-3465459(FLIP(L) …	1.9503	1.82975	1.94852	1.65503	2894	2793	2832	2461
ENSG00000003436	chr2	187464230	187554492	-	TFPI	7035	ENST00000392365;ENST00000233156;ENST00000481132;ENST00000409676;ENST00000339091;ENST00000481389;ENST00000437725;ENST00000453013;ENST00000417013;ENST00000420747	GO:0004866(endopeptidase inhibitor activity);GO:0004867(serine-type endopeptidase inhibitor activity);GO:0005576(extracellular region);GO:0005615(extracellular space);GO:0005783(endoplasmic reticulum);GO:0005886(plasma membrane);GO:0005901(caveola);GO:0007596(blood coagulation);GO:0007599(hemostasis);GO:0009986(cell surface);GO:0010466(negative regulation of peptidase activity);GO:0010951(negativ…	04610(Complement and coagulation cascades);04610(Complement and coagulation cascades)	NA	NA	NA	tissue factor pathway inhibitor [Source:HGNC Symbol;Acc:HGNC:11760]	protein_coding;retained_intron	DOID:0014667(disease_of_metabolism);DOID:0050013(carbohydrate_metabolism_disease);DOID:0050161(lower_respiratory_tract_disease);DOID:0050687(cell_type_cancer);DOID:0050700(cardiomyopathy);DOID:0050828(artery_disease);DOID:0060005(autoimmune_disease_of_endocrine_system);DOID:0060056(hypersensitivity_reaction_disease);DOID:0060158(acquired_metabolic_disease);DOID:0080001(bone_disease);DOID:0080008(…	R-HSA-140825(TFPI + TF:F7a + factor Xa -> TFPI:TF:F7a:factor Xa)	1.02347	0.936751	0.95862	1.02125	794	747	728	792
ENSG00000003509	chr2	37231631	37249160	+	NDUFAF7	55471	ENST00000455230;ENST00000002125;ENST00000474154;ENST00000336237;ENST00000431821;ENST00000469831;ENST00000474257;ENST00000419278;ENST00000441905	GO:0005515(protein binding);GO:0005615(extracellular space);GO:0005739(mitochondrion);GO:0005759(mitochondrial matrix);GO:0006479(protein methylation);GO:0008168(methyltransferase activity);GO:0016740(transferase activity);GO:0019899(enzyme binding);GO:0019918(peptidyl-arginine methylation, to symmetrical-dimethyl arginine);GO:0032259(methylation);GO:0032981(mitochondrial respiratory chain comple…	04714(Thermogenesis);04714(Thermogenesis)	NA	NA	NA	NADH:ubiquinone oxidoreductase complex assembly factor 7 [Source:HGNC Symbol;Acc:HGNC:28816]	nonsense_mediated_decay;protein_coding;retained_intron;processed_transcript	NA	R-HSA-6799178(Intermediate 1 binds HP subcomplex to form Intermediate 2);R-HSA-6799179(Peripheral arm subunits bind the 815kDa complex to form a 980kDa complex);R-HSA-6799191(Intermediate 2 binds MT-ND1:NDUFAF5:NDUFAF6 to form a 315kDa subcomplex);R-HSA-6799196(The MCIA complex, NDUFAF2-7 all dissociate from the 980kDa complex, resulting in Complex I);R-HSA-6799197(ND4, ND5 bind the 550kDa comple…	6.64622	6.43007	6.43269	6.44596	1601	1590	1519	1555
ENSG00000003756	chr3	50088919	50117379	+	RBM5	10181	ENST00000469838;ENST00000404526;ENST00000347869;ENST00000433556;ENST00000464087;ENST00000492472;ENST00000417905;ENST00000395174;ENST00000496179;ENST00000462025;ENST00000471995;ENST00000474818;ENST00000494360;ENST00000441812;ENST00000489437;ENST00000474470;ENST00000475128;ENST00000493993;ENST00000475590;ENST00000492430;ENST00000479275;ENST00000464988;ENST00000461242	GO:0000245(spliceosomal complex assembly);GO:0000381(regulation of alternative mRNA splicing, via spliceosome);GO:0000398(mRNA splicing, via spliceosome);GO:0003676(nucleic acid binding);GO:0003677(DNA binding);GO:0003723(RNA binding);GO:0003729(mRNA binding);GO:0005515(protein binding);GO:0005634(nucleus);GO:0005654(nucleoplasm);GO:0005681(spliceosomal complex);GO:0006396(RNA processing);GO:0006…	NA	NA	NA	NA	RNA binding motif protein 5 [Source:HGNC Symbol;Acc:HGNC:9902]	protein_coding;retained_intron;nonsense_mediated_decay;processed_transcript	DOID:0050615(respiratory_system_cancer);DOID:0050686(organ_system_cancer);DOID:1324(lung_cancer);DOID:14566(disease_of_cellular_proliferation);DOID:1612(breast_cancer);DOID:162(cancer);DOID:3459(breast_carcinoma);DOID:3905(lung_carcinoma);DOID:4(disease);DOID:5093(thoracic_cancer);DOID:5409(lung_small_cell_carcinoma)	R-HSA-156661(Formation of Exon Junction Complex);R-HSA-72107(Formation of the Spliceosomal E complex);R-HSA-72124(Formation of the Spliceosomal A Complex);R-HSA-72127(Formation of the Spliceosomal B Complex);R-HSA-72130(Formation of an intermediate Spliceosomal C complex);R-HSA-72139(Formation of the active Spliceosomal C complex);R-HSA-72143(Lariat Formation and 5'-Splice Site Cleavage);R-HSA-72…	10.2807	9.74938	8.13568	8.31754	7021	6845	5445	5691
ENSG00000003987	chr8	17296794	17413351	-	MTMR7	9108	ENST00000180173;ENST00000521857;ENST00000523571	GO:0004438(phosphatidylinositol-3-phosphatase activity);GO:0004725(protein tyrosine phosphatase activity);GO:0005515(protein binding);GO:0005737(cytoplasm);GO:0005829(cytosol);GO:0006470(protein dephosphorylation);GO:0006629(lipid metabolic process);GO:0006661(phosphatidylinositol biosynthetic process);GO:0012505(endomembrane system);GO:0016020(membrane);GO:0016311(dephosphorylation);GO:0016312(i…	00562(Inositol phosphate metabolism);01100(Metabolic pathways);04070(Phosphatidylinositol signaling system);04070(Phosphatidylinositol signaling system)	K18083	EC:3.1.3.64;EC:3.1.3.95	NA	myotubularin related protein 7 [Source:HGNC Symbol;Acc:HGNC:7454]	protein_coding;processed_transcript	NA	R-HSA-1675795(PI3P is dephosphorylated to PI by MTM proteins at the late endosome membrane);R-HSA-1676065(PI(3,5)P2 is dephosphorylated to PI5P by MTM proteins at the late endosome membrane);R-HSA-6809238(MTMR7 binds MTMR9);R-HSA-6809561(I(1,3)P2 is dephosphorylated into I1P by MTMR7);R-HSA-6809565(I(1,3)P2 is dephosphorylated into I1P by MTMR7:MTMR9)	0.221966	0.277565	0.281629	0.244377	102	131	126	113
ENSG00000003989	chr8	17497088	17570566	+	SLC7A2	6542	ENST00000494857;ENST00000522656;ENST00000470360	GO:0000064(L-ornithine transmembrane transporter activity);GO:0005886(plasma membrane);GO:0005887(integral component of plasma membrane);GO:0006865(amino acid transport);GO:0015171(amino acid transmembrane transporter activity);GO:0015174(basic amino acid transmembrane transporter activity);GO:0015179(L-amino acid transmembrane transporter activity);GO:0015189(L-lysine transmembrane transporter a…	NA	NA	NA	NA	solute carrier family 7 member 2 [Source:HGNC Symbol;Acc:HGNC:11060]	protein_coding	DOID:4029(gastritis);DOID:4(disease);DOID:76(stomach_disease);DOID:77(gastrointestinal_system_disease);DOID:7(disease_of_anatomical_entity)	R-HSA-375768(SLC7A2, isoform B (CAT-2B)-mediated uptake of cationic amino acids);R-HSA-375790(SLC7A2, isoform A (CAT-2A)-mediated uptake of cationic amino acids)	2.10864	2.25141	2.13583	1.67229	1098	1207	1089	872
ENSG00000004059	chr7	127588386	127591700	+	ARF5	381	ENST00000463733;ENST00000415666;ENST00000467281;ENST00000000233;ENST00000489673;ENST00000459680	GO:0000166(nucleotide binding);GO:0003924(GTPase activity);GO:0005515(protein binding);GO:0005525(GTP binding);GO:0005737(cytoplasm);GO:0005794(Golgi apparatus);GO:0005886(plasma membrane);GO:0006886(intracellular protein transport);GO:0006890(retrograde vesicle-mediated transport, Golgi to endoplasmic reticulum);GO:0015031(protein transport);GO:0016020(membrane);GO:0016192(vesicle-mediated trans…	04144(Endocytosis);04144(Endocytosis)	NA	NA	NA	ADP ribosylation factor 5 [Source:HGNC Symbol;Acc:HGNC:658]	retained_intron;protein_coding;processed_transcript	NA	R-HSA-6807866(GBF1 recruits ARF:GDP to the ERGIC);R-HSA-6807868(GBF1 stimulates ARF nucleotide exchange);R-HSA-6807872(Active ARF recruits coatomer);R-HSA-6807875(ARFGAP, cargo, v-SNAREs and p24 proteins bind nascent COPI complex);R-HSA-6807877(ARFGAPs stimulate ARF GTPase activity);R-HSA-6811411(GBF1 recruits ARF:GDP to the Golgi);R-HSA-6811412(Active ARF recruits coatomer to the Golgi);R-HSA-68…	36.4486	34.4408	33.1725	32.5033	4381	4258	3905	3913
ENSG00000004139	chr17	28364356	28404049	+	SARM1	23098	ENST00000379061;ENST00000585482;ENST00000585453;ENST00000582323;ENST00000578128;ENST00000577870;ENST00000580711;ENST00000579593	GO:0002376(immune system process);GO:0003824(catalytic activity);GO:0003953(NAD+ nucleosidase activity);GO:0005515(protein binding);GO:0005737(cytoplasm);GO:0005739(mitochondrion);GO:0005829(cytosol);GO:0005874(microtubule);GO:0007165(signal transduction);GO:0007399(nervous system development);GO:0009749(response to glucose);GO:0015630(microtubule cytoskeleton);GO:0016787(hydrolase activity);GO:0…	NA	NA	NA	NA	sterile alpha and TIR motif containing 1 [Source:HGNC Symbol;Acc:HGNC:17074]	processed_transcript;protein_coding;retained_intron;nonsense_mediated_decay	NA	R-HSA-168921(TRIF:activated TLR3/TLR4 complex recruits RIP1);R-HSA-2201338(TRAF3 binds TICAM1:activated TLR4 complex);R-HSA-2559568(SARM binds TICAM1:TRAM:TLR4:LY96:LPS:CD14);R-HSA-9014320(SARM binds viral dsRNA:TLR3:TICAM1);R-HSA-936985(Activated TLR4:TICAM1 recruits TRAF6)	4.30437	4.41045	5.70393	5.62959	3150	3318	4086	4125
ENSG00000004142	chr17	28346633	28357527	-	POLDIP2	26073	ENST00000540200	GO:0003677(DNA binding);GO:0005515(protein binding);GO:0005634(nucleus);GO:0005737(cytoplasm);GO:0005739(mitochondrion);GO:0005759(mitochondrial matrix);GO:0005886(plasma membrane);GO:0005911(cell-cell junction);GO:0006281(DNA repair);GO:0006974(cellular response to DNA damage stimulus);GO:0016242(negative regulation of macroautophagy);GO:0030496(midbody);GO:0042645(mitochondrial nucleoid);GO:004…	NA	NA	NA	NA	DNA polymerase delta interacting protein 2 [Source:HGNC Symbol;Acc:HGNC:23781]	protein_coding	DOID:14566(disease_of_cellular_proliferation);DOID:162(cancer);DOID:4(disease)	NA	68.551	67.7227	66.9253	69.7637	12048	12237	11520	12280
ENSG00000004399	chr3	129555214	129606676	-	PLXND1	23129	ENST00000501038;ENST00000504689;ENST00000504524;ENST00000324093;ENST00000512744;ENST00000506979;ENST00000508630;ENST00000512807;ENST00000504979;ENST00000503166;ENST00000514990;ENST00000504767;ENST00000511018;ENST00000515191;ENST00000505505;ENST00000505665;ENST00000505237	GO:0001525(angiogenesis);GO:0001569(branching involved in blood vessel morphogenesis);GO:0001822(kidney development);GO:0002116(semaphorin receptor complex);GO:0003151(outflow tract morphogenesis);GO:0003279(cardiac septum development);GO:0005515(protein binding);GO:0005886(plasma membrane);GO:0005887(integral component of plasma membrane);GO:0007162(negative regulation of cell adhesion);GO:00071…	NA	NA	NA	NA	plexin D1 [Source:HGNC Symbol;Acc:HGNC:9107]	retained_intron;protein_coding;nonsense_mediated_decay	DOID:13501(Mobius_syndrome);DOID:14566(disease_of_cellular_proliferation);DOID:162(cancer);DOID:1756(facial_nerve_disease);DOID:225(syndrome);DOID:4(disease);DOID:5656(cranial_nerve_disease);DOID:7(disease_of_anatomical_entity);DOID:863(nervous_system_disease);DOID:870(neuropathy)	R-HSA-416683(SEMA3E binds to PLXND1);R-HSA-416690(SEMA4A binds to PLXND1);R-HSA-9021450(PLXND1 gene expression is stimulated by NOTCH1,NOTCH3 coactivator complexes);R-HSA-9696266(RND2 binds effectors)	8.28377	7.9149	5.6137	5.45787	5217	5127	3468	3446
ENSG00000004455	chr1	33007986	33080996	-	AK2	204	ENST00000373449;ENST00000672715;ENST00000695598;ENST00000695599;ENST00000550338;ENST00000354858;ENST00000695600;ENST00000695601;ENST00000695602;ENST00000491241;ENST00000469238;ENST00000695603;ENST00000672308;ENST00000548033;ENST00000467905;ENST00000480134;ENST00000466029;ENST00000695605;ENST00000487289;ENST00000548559;ENST00000551979;ENST00000695606	GO:0000166(nucleotide binding);GO:0004017(adenylate kinase activity);GO:0004550(nucleoside diphosphate kinase activity);GO:0005515(protein binding);GO:0005524(ATP binding);GO:0005737(cytoplasm);GO:0005739(mitochondrion);GO:0005758(mitochondrial intermembrane space);GO:0006139(nucleobase-containing compound metabolic process);GO:0006172(ADP biosynthetic process);GO:0009117(nucleotide metabolic pro…	00230(Purine metabolism);00730(Thiamine metabolism);01100(Metabolic pathways);01240(Biosynthesis of cofactors);01240(Biosynthesis of cofactors)	K00939	EC:2.7.4.3	NA	adenylate kinase 2 [Source:HGNC Symbol;Acc:HGNC:362]	protein_coding;retained_intron;nonsense_mediated_decay;processed_transcript	DOID:0050155(sensory_system_disease);DOID:10003(sensorineural_hearing_loss);DOID:2742(auditory_system_disease);DOID:2952(inner_ear_disease);DOID:4(disease);DOID:7(disease_of_anatomical_entity);DOID:863(nervous_system_disease)	R-HSA-110144(ADP + ADP <=> AMP + ATP [AK2]);R-HSA-110145(AMP + ATP <=> ADP + ADP [AK2])	15.1124	14.2161	16.9931	17.0402	17884	17295	19693	20192
ENSG00000004468	chr4	15778275	15853232	+	CD38	952	ENST00000506191;ENST00000511430;ENST00000226279	GO:0001666(response to hypoxia);GO:0003953(NAD+ nucleosidase activity);GO:0005634(nucleus);GO:0005886(plasma membrane);GO:0007165(signal transduction);GO:0007204(positive regulation of cytosolic calcium ion concentration);GO:0007565(female pregnancy);GO:0008284(positive regulation of cell population proliferation);GO:0009410(response to xenobiotic stimulus);GO:0009725(response to hormone);GO:0009…	00760(Nicotinate and nicotinamide metabolism);01100(Metabolic pathways);04020(Calcium signaling pathway);04640(Hematopoietic cell lineage);04921(Oxytocin signaling pathway);04970(Salivary secretion);04972(Pancreatic secretion);04972(Pancreatic secretion)	K01242	EC:2.4.99.20;EC:3.2.2.6	NA	CD38 molecule [Source:HGNC Symbol;Acc:HGNC:1667]	retained_intron;protein_coding	DOID:0050117(disease_by_infectious_agent);DOID:0050338(primary_bacterial_infectious_disease);DOID:0050686(organ_system_cancer);DOID:0060037(developmental_disorder_of_mental_health);DOID:0060040(pervasive_developmental_disorder);DOID:0060041(autism_spectrum_disorder);DOID:0060083(immune_system_cancer);DOID:1036(chronic_leukemia);DOID:1037(lymphoblastic_leukemia);DOID:1040(chronic_lymphocytic_leuke…	R-HSA-8938076(CD38 hydrolyses NAD+ to NAM and ADP-ribose)	0.424464	0.231703	0.361195	0.441233	192	109	161	201
ENSG00000004478	chr12	2794970	2805423	+	FKBP4	2288	ENST00000001008;ENST00000540260;ENST00000538622;ENST00000543037;ENST00000539181	GO:0000413(protein peptidyl-prolyl isomerization);GO:0003723(RNA binding);GO:0003755(peptidyl-prolyl cis-trans isomerase activity);GO:0005515(protein binding);GO:0005524(ATP binding);GO:0005525(GTP binding);GO:0005528(FK506 binding);GO:0005634(nucleus);GO:0005654(nucleoplasm);GO:0005737(cytoplasm);GO:0005739(mitochondrion);GO:0005829(cytosol);GO:0005856(cytoskeleton);GO:0005874(microtubule);GO:00…	04915(Estrogen signaling pathway);04915(Estrogen signaling pathway)	K09571	EC:5.2.1.8	NA	FKBP prolyl isomerase 4 [Source:HGNC Symbol;Acc:HGNC:3720]	protein_coding;processed_transcript;retained_intron	DOID:0050686(organ_system_cancer);DOID:0080015(physical_disorder);DOID:10892(hypospadias);DOID:14566(disease_of_cellular_proliferation);DOID:162(cancer);DOID:2914(immune_system_disease);DOID:3119(gastrointestinal_system_cancer);DOID:3571(liver_cancer);DOID:4(disease);DOID:612(primary_immunodeficiency_disease);DOID:684(hepatocellular_carcinoma);DOID:686(liver_carcinoma);DOID:7(disease_of_anatomica…	R-HSA-5324617(HSP90:FKBP4:PTGES3 binds HSF1 trimer);R-HSA-5618073(FKBP4 replaces FKBP5 within HSP90:ATP:FKBP5:unfolded protein);R-HSA-5618080(HSP90:ATP:p23:FKBP52:SHR:SH translocates to the nucleus);R-HSA-5618085(FKBP4 binds HSP90:ATP:STIP1:HSP70:nascent protein);R-HSA-5618093(ATP hydrolysis by HSP90);R-HSA-5618099(NR3C2 ligands bind NR3C2 (in the HSP90 chaperone complex));R-HSA-5618110(p23 (PTGE…	27.3011	27.892	29.1037	28.8482	9281	9748	9689	9822
ENSG00000004487	chr1	23019443	23083689	+	KDM1A	23028	ENST00000688680;ENST00000687202;ENST00000688235;ENST00000691404;ENST00000691682;ENST00000692975;ENST00000693156;ENST00000465864;ENST00000685102;ENST00000686771;ENST00000688122;ENST00000689366;ENST00000690627;ENST00000691256;ENST00000686934;ENST00000689853;ENST00000692214;ENST00000356634;ENST00000400181;ENST00000481879;ENST00000689677;ENST00000686793;ENST00000689971;ENST00000688943;ENST00000690391…	GO:0000122(negative regulation of transcription by RNA polymerase II);GO:0000380(alternative mRNA splicing, via spliceosome);GO:0000781(chromosome, telomeric region);GO:0000785(chromatin);GO:0002039(p53 binding);GO:0002052(positive regulation of neuroblast proliferation);GO:0003682(chromatin binding);GO:0005515(protein binding);GO:0005634(nucleus);GO:0005654(nucleoplasm);GO:0005667(transcription …	04714(Thermogenesis);04714(Thermogenesis)	K11450	EC:1.14.99.66	NA	lysine demethylase 1A [Source:HGNC Symbol;Acc:HGNC:29079]	protein_coding;retained_intron;nonsense_mediated_decay	DOID:0050686(organ_system_cancer);DOID:1192(peripheral_nervous_system_neoplasm);DOID:14566(disease_of_cellular_proliferation);DOID:162(cancer);DOID:2621(autonomic_nervous_system_neoplasm);DOID:3093(nervous_system_cancer);DOID:3119(gastrointestinal_system_cancer);DOID:3571(liver_cancer);DOID:4(disease);DOID:684(hepatocellular_carcinoma);DOID:686(liver_carcinoma);DOID:769(neuroblastoma)	R-HSA-3214912(KDM1A, KDM1B demethylate MeK5-histone H3);R-HSA-3769447(HDAC1:2-containing complex deacetylate histones);R-HSA-5625848(KDM1A demethylates dimethylated H3K9 (Me2K-10-H3) at KLK2 and KLK3 promoters);R-HSA-5625849(Demethylase KDM1A binds KLK2 and KLK3 promoters);R-HSA-5625870(KDM1A demethylates monomethylated H3K9 (MeK-10-H3) at KLK2 and KLK3 promoters);R-HSA-5661123(KDM1A, KDM1B demet…	7.49525	7.10363	7.54674	7.26945	9052	8822	8926	8794
ENSG00000004534	chr3	49940007	50100045	+	RBM6	10180	ENST00000442092;ENST00000443081;ENST00000419610;ENST00000441115;ENST00000493652;ENST00000422955;ENST00000454079;ENST00000266022;ENST00000425608;ENST00000434592;ENST00000433811;ENST00000491874;ENST00000483350;ENST00000446471;ENST00000466247;ENST00000478026;ENST00000438912;ENST00000421682	GO:0000398(mRNA splicing, via spliceosome);GO:0003676(nucleic acid binding);GO:0003677(DNA binding);GO:0003723(RNA binding);GO:0005515(protein binding);GO:0005634(nucleus);GO:0006396(RNA processing);GO:0006396(RNA processing)	NA	NA	NA	NA	RNA binding motif protein 6 [Source:HGNC Symbol;Acc:HGNC:9903]	protein_coding;nonsense_mediated_decay;processed_transcript;retained_intron	DOID:0050686(organ_system_cancer);DOID:0060083(immune_system_cancer);DOID:1240(leukemia);DOID:14566(disease_of_cellular_proliferation);DOID:162(cancer);DOID:2531(hematologic_cancer);DOID:4(disease)	NA	10.0799	9.8791	9.37747	8.82679	4851	4888	4420	4256
ENSG00000004660	chr17	3860315	3894891	-	CAMKK1	84254	ENST00000348335;ENST00000158166;ENST00000573483	GO:0000166(nucleotide binding);GO:0004672(protein kinase activity);GO:0004674(protein serine/threonine kinase activity);GO:0004683(calmodulin-dependent protein kinase activity);GO:0004712(protein serine/threonine/tyrosine kinase activity);GO:0005515(protein binding);GO:0005516(calmodulin binding);GO:0005524(ATP binding);GO:0005634(nucleus);GO:0005654(nucleoplasm);GO:0005737(cytoplasm);GO:0005829(…	05034(Alcoholism);05034(Alcoholism)	K00908	EC:2.7.11.17	NA	calcium/calmodulin dependent protein kinase kinase 1 [Source:HGNC Symbol;Acc:HGNC:1469]	protein_coding;retained_intron	NA	R-HSA-442749(CaMKK autophosphorylates in the nucleus);R-HSA-9618863(CaMKK binds activated calmodulin in the nucleus);R-HSA-9619125(CaMKK phosphorylates CAMK4);R-HSA-9619214(CaMKK binds activated calmodulin in the cytosol);R-HSA-9619355(CaMKK autophosphorylates in the cytosol);R-HSA-9619367(CaMKKs phosphorylate CAMK1)	0.57602	0.472821	0.439496	0.3296	283	240	212	162
ENSG00000004700	chr12	21468910	21501669	-	RECQL	5965	ENST00000444129;ENST00000421138;ENST00000396093;ENST00000314748;ENST00000542432;ENST00000536240;ENST00000536964;ENST00000539672	GO:0000166(nucleotide binding);GO:0000724(double-strand break repair via homologous recombination);GO:0003676(nucleic acid binding);GO:0003677(DNA binding);GO:0003678(DNA helicase activity);GO:0004386(helicase activity);GO:0005515(protein binding);GO:0005524(ATP binding);GO:0005634(nucleus);GO:0005654(nucleoplasm);GO:0005694(chromosome);GO:0005737(cytoplasm);GO:0006260(DNA replication);GO:0006268…	NA	K10899	EC:3.6.4.12	NA	RecQ like helicase [Source:HGNC Symbol;Acc:HGNC:9948]	protein_coding	DOID:0050687(cell_type_cancer);DOID:14566(disease_of_cellular_proliferation);DOID:162(cancer);DOID:2994(germ_cell_cancer);DOID:4766(embryoma);DOID:4(disease);DOID:688(embryonal_cancer)	NA	22.5829	21.7808	23.7167	24.3107	5620	5573	5781	6059
ENSG00000004766	chr7	93232340	93361123	+	VPS50	55610	ENST00000251739;ENST00000441602;ENST00000305866;ENST00000458530;ENST00000485994;ENST00000477935;ENST00000476413;ENST00000471188;ENST00000495039;ENST00000458707;ENST00000484954;ENST00000485140;ENST00000467326;ENST00000480943;ENST00000443443	GO:0000149(SNARE binding);GO:0005515(protein binding);GO:0005768(endosome);GO:0005829(cytosol);GO:0015031(protein transport);GO:0016020(membrane);GO:0032456(endocytic recycling);GO:0042147(retrograde transport, endosome to Golgi);GO:0048471(perinuclear region of cytoplasm);GO:0055037(recycling endosome);GO:0070062(extracellular exosome);GO:1990745(EARP complex);GO:1990745(EARP complex)	NA	NA	NA	NA	VPS50 subunit of EARP/GARPII complex [Source:HGNC Symbol;Acc:HGNC:25956]	protein_coding;nonsense_mediated_decay;retained_intron;processed_transcript	NA	NA	2.61831	2.85966	3.21606	3.22021	1654	1856	1987	2035
ENSG00000004776	chr19	35754566	35757029	-	HSPB6	126393	ENST00000004982;ENST00000587965;ENST00000592984	GO:0005212(structural constituent of eye lens);GO:0005576(extracellular region);GO:0005634(nucleus);GO:0005730(nucleolus);GO:0005737(cytoplasm);GO:0005794(Golgi apparatus);GO:0005829(cytosol);GO:0006457(protein folding);GO:0042803(protein homodimerization activity);GO:0043066(negative regulation of apoptotic process);GO:0045766(positive regulation of angiogenesis);GO:0051082(unfolded protein bind…	NA	NA	NA	NA	heat shock protein family B (small) member 6 [Source:HGNC Symbol;Acc:HGNC:26511]	protein_coding	NA	NA	0.247172	0.251649	0.303517	0.527714	29	30	35	62
ENSG00000004777	chr19	35774532	35788822	+	ARHGAP33	115703	ENST00000378944;ENST00000590893;ENST00000007510;ENST00000314737;ENST00000221905;ENST00000601474;ENST00000591438;ENST00000586918;ENST00000593034	GO:0005096(GTPase activator activity);GO:0005515(protein binding);GO:0005737(cytoplasm);GO:0005829(cytosol);GO:0005886(plasma membrane);GO:0007165(signal transduction);GO:0007264(small GTPase mediated signal transduction);GO:0009636(response to toxic substance);GO:0015031(protein transport);GO:0019901(protein kinase binding);GO:0032991(protein-containing complex);GO:0035091(phosphatidylinositol b…	NA	NA	NA	NA	Rho GTPase activating protein 33 [Source:HGNC Symbol;Acc:HGNC:23085]	protein_coding;nonsense_mediated_decay;processed_transcript;retained_intron	NA	R-HSA-9013144(RAC1 GAPs stimulate RAC1 GTPase activity);R-HSA-9013161(CDC42 GAPs stimulate CDC42 GTPase activity);R-HSA-9018746(RHOQ binds effectors at the plasma membrane)	0.705268	0.73277	0.850929	0.861214	246	263	291	303
ENSG00000004779	chr16	23581014	23596316	-	NDUFAB1	4706	ENST00000562133;ENST00000007516;ENST00000484769;ENST00000570319;ENST00000567761	GO:0000035(acyl binding);GO:0000036(acyl carrier activity);GO:0005504(fatty acid binding);GO:0005509(calcium ion binding);GO:0005515(protein binding);GO:0005654(nucleoplasm);GO:0005739(mitochondrion);GO:0005743(mitochondrial inner membrane);GO:0005747(mitochondrial respiratory chain complex I);GO:0005759(mitochondrial matrix);GO:0005762(mitochondrial large ribosomal subunit);GO:0006120(mitochondr…	00190(Oxidative phosphorylation);01100(Metabolic pathways);04714(Thermogenesis);04723(Retrograde endocannabinoid signaling);04932(Non-alcoholic fatty liver disease);05010(Alzheimer disease);05012(Parkinson disease);05014(Amyotrophic lateral sclerosis);05016(Huntington disease);05020(Prion disease);05022(Pathways of neurodegeneration - multiple diseases);05022(Pathways of neurodegeneration - multi…	NA	NA	NA	NADH:ubiquinone oxidoreductase subunit AB1 [Source:HGNC Symbol;Acc:HGNC:7694]	protein_coding;nonsense_mediated_decay	NA	R-HSA-163217(Complex I oxidises NADH to NAD+, reduces CoQ to QH2);R-HSA-6793590(LIPT2 transfers octanoyl group to GCSH);R-HSA-6799178(Intermediate 1 binds HP subcomplex to form Intermediate 2);R-HSA-6799179(Peripheral arm subunits bind the 815kDa complex to form a 980kDa complex);R-HSA-6799191(Intermediate 2 binds MT-ND1:NDUFAF5:NDUFAF6 to form a 315kDa subcomplex);R-HSA-6799196(The MCIA complex,…	44.8727	47.852	49.613	51.253	4574	5015	4952	5232
ENSG00000004799	chr7	95583499	95596516	-	PDK4	5166	ENST00000005178;ENST00000473796;ENST00000468445;ENST00000498190;ENST00000473301	GO:0000166(nucleotide binding);GO:0004672(protein kinase activity);GO:0004740(pyruvate dehydrogenase (acetyl-transferring) kinase activity);GO:0005515(protein binding);GO:0005524(ATP binding);GO:0005739(mitochondrion);GO:0005759(mitochondrial matrix);GO:0005975(carbohydrate metabolic process);GO:0006006(glucose metabolic process);GO:0006468(protein phosphorylation);GO:0006885(regulation of pH);GO…	NA	K00898	EC:2.7.11.2	NA	pyruvate dehydrogenase kinase 4 [Source:HGNC Symbol;Acc:HGNC:8812]	protein_coding;retained_intron	NA	R-HSA-203946(PDK isoforms phosphorylate lipo-PDH)	1.34915	1.30506	0.851964	1.26427	406	405	251	381
ENSG00000004809	chr6	110424687	110476641	-	SLC22A16	85413	ENST00000451557;ENST00000330550;ENST00000461487	GO:0005275(amine transmembrane transporter activity);GO:0005829(cytosol);GO:0005886(plasma membrane);GO:0006811(ion transport);GO:0007283(spermatogenesis);GO:0007338(single fertilization);GO:0015101(organic cation transmembrane transporter activity);GO:0015226(carnitine transmembrane transporter activity);GO:0015695(organic cation transport);GO:0015837(amine transport);GO:0015879(carnitine transp…	NA	NA	NA	NA	solute carrier family 22 member 16 [Source:HGNC Symbol;Acc:HGNC:20302]	protein_coding;processed_transcript	NA	R-HSA-549297(SLC22A4, 5,15,16 cotransport CAR, Na+ from extracellular region to cytosol)	0.120185	0.056177	0.0300152	0.0406371	31	16	8	11
ENSG00000004838	chr3	50341110	50345732	-	ZMYND10	51364	ENST00000231749;ENST00000360165;ENST00000475688;ENST00000443080;ENST00000478269	GO:0003341(cilium movement);GO:0005515(protein binding);GO:0005737(cytoplasm);GO:0005815(microtubule organizing center);GO:0005856(cytoskeleton);GO:0005886(plasma membrane);GO:0006457(protein folding);GO:0016020(membrane);GO:0016324(apical plasma membrane);GO:0034451(centriolar satellite);GO:0036158(outer dynein arm assembly);GO:0036159(inner dynein arm assembly);GO:0044183(protein folding chaper…	NA	NA	NA	NA	zinc finger MYND-type containing 10 [Source:HGNC Symbol;Acc:HGNC:19412]	protein_coding;retained_intron;nonsense_mediated_decay	DOID:0050615(respiratory_system_cancer);DOID:0050686(organ_system_cancer);DOID:1192(peripheral_nervous_system_neoplasm);DOID:1324(lung_cancer);DOID:14566(disease_of_cellular_proliferation);DOID:162(cancer);DOID:2621(autonomic_nervous_system_neoplasm);DOID:3093(nervous_system_cancer);DOID:3905(lung_carcinoma);DOID:4(disease);DOID:5409(lung_small_cell_carcinoma);DOID:769(neuroblastoma)	NA	0.06528	0.130872	0.0516161	0.183773	14	27	10	38
ENSG00000004846	chr7	20615667	20777038	+	ABCB5	340273	ENST00000404938;ENST00000443026	GO:0000166(nucleotide binding);GO:0001654(eye development);GO:0005524(ATP binding);GO:0005886(plasma membrane);GO:0005887(integral component of plasma membrane);GO:0008559(ABC-type xenobiotic transporter activity);GO:0015562(efflux transmembrane transporter activity);GO:0016020(membrane);GO:0016021(integral component of membrane);GO:0030154(cell differentiation);GO:0042391(regulation of membrane …	02010(ABC transporters);02010(ABC transporters)	NA	NA	NA	ATP binding cassette subfamily B member 5 [Source:HGNC Symbol;Acc:HGNC:46]	protein_coding	NA	R-HSA-1467457(ABCA8,B1,B5 transport xenobiotics from cytosol to extracellular region)	0.0112389	0.0194423	0	0	7	12	0	0
ENSG00000004848	X	25003694	25016205	-	ARX	170302,10054	ENST00000379044	GO:0000122(negative regulation of transcription by RNA polymerase II);GO:0000785(chromatin);GO:0000977(RNA polymerase II transcription regulatory region sequence-specific DNA binding);GO:0000978(RNA polymerase II cis-regulatory region sequence-specific DNA binding);GO:0000981(DNA-binding transcription factor activity, RNA polymerase II-specific);GO:0001227(DNA-binding transcription repressor acti…	NA	NA	NA	Homeobox	aristaless related homeobox [Source:HGNC Symbol;Acc:HGNC:18060]	protein_coding	NA	NA	0.0161326	0.0302427	0	0	4	7	0	0
ENSG00000004864	chr7	96120220	96322147	-	SLC25A13	10165	ENST00000265631;ENST00000416240;ENST00000494085;ENST00000484495;ENST00000492869;ENST00000472162;ENST00000487710	GO:0003333(amino acid transmembrane transport);GO:0005313(L-glutamate transmembrane transporter activity);GO:0005509(calcium ion binding);GO:0005739(mitochondrion);GO:0005743(mitochondrial inner membrane);GO:0005887(integral component of plasma membrane);GO:0006094(gluconeogenesis);GO:0006754(ATP biosynthetic process);GO:0006839(mitochondrial transport);GO:0009066(aspartate family amino acid meta…	NA	NA	NA	NA	solute carrier family 25 member 13 [Source:HGNC Symbol;Acc:HGNC:10983]	protein_coding;processed_transcript;nonsense_mediated_decay	DOID:0014667(disease_of_metabolism);DOID:0050686(organ_system_cancer);DOID:0060158(acquired_metabolic_disease);DOID:13580(cholestasis);DOID:14566(disease_of_cellular_proliferation);DOID:162(cancer);DOID:1852(intrahepatic_cholestasis);DOID:225(syndrome);DOID:3118(hepatobiliary_disease);DOID:3119(gastrointestinal_system_cancer);DOID:3211(lysosomal_storage_disease);DOID:3571(liver_cancer);DOID:374(n…	R-HSA-1299484(TIMM8:TIMM13 chaperones hydrophobic proteins);R-HSA-372448(SLC25A12,13 exchange cytosolic L-Glu for mitochondrial matrix L-Asp)	13.66	12.8011	11.3545	10.9426	3340	3218	2719	2680
ENSG00000004866	chr7	116953238	117230103	+	ST7	7982,29967,93655	ENST00000393446;ENST00000265437;ENST00000393451;ENST00000438863;ENST00000393449;ENST00000323984;ENST00000417919;ENST00000422922;ENST00000432298;ENST00000449366;ENST00000487459;ENST00000393443;ENST00000465133;ENST00000462544;ENST00000393444;ENST00000393447;ENST00000490039;ENST00000465641;ENST00000543837;ENST00000464020	GO:0016020(membrane);GO:0016021(integral component of membrane);GO:0030198(extracellular matrix organization);GO:0045595(regulation of cell differentiation);GO:0045595(regulation of cell differentiation)	NA	NA	NA	NA	suppression of tumorigenicity 7 [Source:HGNC Symbol;Acc:HGNC:11351]	protein_coding;nonsense_mediated_decay;processed_transcript;retained_intron	NA	NA	4.65175	3.94476	3.28024	3.53718	2003	1749	1387	1527
ENSG00000004897	chr17	47117703	47189422	-	CDC27	996	ENST00000066544;ENST00000531206;ENST00000570740;ENST00000533415;ENST00000571643;ENST00000527547;ENST00000573502;ENST00000576484;ENST00000573550;ENST00000575483;ENST00000532893;ENST00000528748;ENST00000532575;ENST00000528147	GO:0005515(protein binding);GO:0005634(nucleus);GO:0005654(nucleoplasm);GO:0005680(anaphase-promoting complex);GO:0005737(cytoplasm);GO:0005813(centrosome);GO:0005819(spindle);GO:0005829(cytosol);GO:0005856(cytoskeleton);GO:0007091(metaphase/anaphase transition of mitotic cell cycle);GO:0007346(regulation of mitotic cell cycle);GO:0016020(membrane);GO:0016021(integral component of membrane);GO:00…	04110(Cell cycle);04114(Oocyte meiosis);04120(Ubiquitin mediated proteolysis);04914(Progesterone-mediated oocyte maturation);05166(Human T-cell leukemia virus 1 infection);05166(Human T-cell leukemia virus 1 infection)	NA	NA	NA	cell division cycle 27 [Source:HGNC Symbol;Acc:HGNC:1728]	protein_coding;nonsense_mediated_decay;processed_transcript;retained_intron	DOID:0050177(monogenic_disease);DOID:0050736(autosomal_dominant_disease);DOID:0050739(autosomal_genetic_disease);DOID:4(disease);DOID:5683(hereditary_breast_ovarian_cancer);DOID:630(genetic_disease)	R-HSA-141423(Binding of the MCC complex to the APC/C complex);R-HSA-174057(Multiubiquitination of APC/C-associated Cdh1);R-HSA-174058(Degradation of multiubiquitinated Cdh1);R-HSA-174070(Association of Cdh1 with the APC/C);R-HSA-174079(Phosphorylation of Cdh1 by Cyclin A:Cdk2);R-HSA-174088(Association of cell cycle proteins with the APC/C:Cdh1 complex);R-HSA-174104(Ubiquitination of Cyclin A by A…	15.8436	16.8607	14.2018	14.4916	7123	7794	6253	6528
ENSG00000004939	chr17	44248390	44268141	-	SLC4A1	6521	ENST00000262418	GO:0005452(solute:inorganic anion antiporter activity);GO:0005515(protein binding);GO:0005886(plasma membrane);GO:0005887(integral component of plasma membrane);GO:0006811(ion transport);GO:0006820(anion transport);GO:0006821(chloride transport);GO:0006873(cellular ion homeostasis);GO:0007596(blood coagulation);GO:0008509(anion transmembrane transporter activity);GO:0009898(cytoplasmic side of pl…	04966(Collecting duct acid secretion)	NA	NA	NA	solute carrier family 4 member 1 (Diego blood group) [Source:HGNC Symbol;Acc:HGNC:11027]	protein_coding	DOID:0014667(disease_of_metabolism);DOID:0050032(mineral_metabolism_disease);DOID:0050117(disease_by_infectious_agent);DOID:0050177(monogenic_disease);DOID:0050686(organ_system_cancer);DOID:0050737(autosomal_recessive_disease);DOID:0050739(autosomal_genetic_disease);DOID:0050828(artery_disease);DOID:0060083(immune_system_cancer);DOID:0060158(acquired_metabolic_disease);DOID:10155(intestinal_cance…	R-HSA-1237038(SLC4A1 exchanges cytosolic HCO3- for extracellular Cl-);R-HSA-1247665(SLC4A1 exchanges cytosolic Cl- for extracellular HCO3-);R-HSA-425482(SLC4A1,2,3 exchanges HCO3- for Cl-);R-HSA-5656248(Defective SLC4A1 does not exchange Cl- for HCO3- (in erythrocytes))	0.0116209	0.0196062	0.0349545	0.0461732	4	7	12	16
ENSG00000004948	chr7	93424486	93574730	-	CALCR	799	ENST00000649521	GO:0001503(ossification);GO:0001540(amyloid-beta binding);GO:0001635(calcitonin gene-related peptide receptor activity);GO:0001669(acrosomal vesicle);GO:0004888(transmembrane signaling receptor activity);GO:0004930(G protein-coupled receptor activity);GO:0004948(calcitonin receptor activity);GO:0005515(protein binding);GO:0005886(plasma membrane);GO:0005887(integral component of plasma membrane);…	04080(Neuroactive ligand-receptor interaction);04380(Osteoclast differentiation)	NA	NA	NA	calcitonin receptor [Source:HGNC Symbol;Acc:HGNC:1440]	protein_coding	DOID:0050177(monogenic_disease);DOID:0050686(organ_system_cancer);DOID:0050737(autosomal_recessive_disease);DOID:0050739(autosomal_genetic_disease);DOID:0060083(immune_system_cancer);DOID:0070004(myeloma);DOID:0080001(bone_disease);DOID:0080005(bone_remodeling_disease);DOID:0080011(bone_resorption_disease);DOID:11476(osteoporosis);DOID:14566(disease_of_cellular_proliferation);DOID:1485(cystic_fib…	R-HSA-379044(Liganded Gs-activating GPCR acts as a GEF for Gs);R-HSA-419843(CALCA(83-119) binds CALCR);R-HSA-420265(AMY1-3 bind IAPP(34-70));R-HSA-744886(The Ligand:GPCR:Gs complex dissociates);R-HSA-744887(Liganded Gs-activating GPCRs bind inactive heterotrimeric Gs);R-HSA-9702818(CALCR binds erenumab);R-HSA-9702849(CALCR binds gepants);R-HSA-9733292(AMY1-3 bind pramlintide)	0	0.0433524	0.0554534	0.0373659	0	13	16	11
ENSG00000004961	X	11111301	11123078	+	HCCS	3052	ENST00000321143;ENST00000380762;ENST00000380763	GO:0004408(holocytochrome-c synthase activity);GO:0005515(protein binding);GO:0005739(mitochondrion);GO:0005743(mitochondrial inner membrane);GO:0005829(cytosol);GO:0009887(animal organ morphogenesis);GO:0016020(membrane);GO:0016829(lyase activity);GO:0018063(cytochrome c-heme linkage);GO:0020037(heme binding);GO:0046872(metal ion binding);GO:0046872(metal ion binding)	00860(Porphyrin and chlorophyll metabolism);00860(Porphyrin and chlorophyll metabolism)	K01764	EC:4.4.1.17	NA	holocytochrome c synthase [Source:HGNC Symbol;Acc:HGNC:4837]	protein_coding	DOID:225(syndrome);DOID:4(disease)	NA	44.6811	44.447	46.4257	43.8242	6892	7048	7014	6770
ENSG00000004975	chr17	7225342	7234517	-	DVL2	1856	ENST00000005340;ENST00000575458;ENST00000575086;ENST00000576840;ENST00000571745;ENST00000576285;ENST00000573354;ENST00000575756;ENST00000574143;ENST00000574591;ENST00000577154;ENST00000574642;ENST00000572285;ENST00000576439;ENST00000576949	GO:0001843(neural tube closure);GO:0001934(positive regulation of protein phosphorylation);GO:0003007(heart morphogenesis);GO:0003151(outflow tract morphogenesis);GO:0005109(frizzled binding);GO:0005515(protein binding);GO:0005634(nucleus);GO:0005654(nucleoplasm);GO:0005737(cytoplasm);GO:0005829(cytosol);GO:0005886(plasma membrane);GO:0006355(regulation of DNA-templated transcription);GO:0007379(…	04150(mTOR signaling pathway);04310(Wnt signaling pathway);04330(Notch signaling pathway);04390(Hippo signaling pathway);04550(Signaling pathways regulating pluripotency of stem cells);04916(Melanogenesis);04934(Cushing syndrome);05010(Alzheimer disease);05022(Pathways of neurodegeneration - multiple diseases);05165(Human papillomavirus infection);05200(Pathways in cancer);05217(Basal cell carcin…	NA	NA	NA	dishevelled segment polarity protein 2 [Source:HGNC Symbol;Acc:HGNC:3086]	protein_coding;retained_intron;processed_transcript	DOID:14566(disease_of_cellular_proliferation);DOID:162(cancer);DOID:4(disease)	R-HSA-1504186(DVL recruits GSK3beta:AXIN1 to the receptor complex);R-HSA-1504188(FZD recruits DVL to the receptor complex);R-HSA-1504190(DVL is ubiquitinated by CUL3:KLHL12:RBX1);R-HSA-1504193(Ubiquitinated DVL is degraded by the proteasome);R-HSA-1504213(DVL is bound by the CUL3:KLHL12:RBX1 ubiquitin ligase complex);R-HSA-201677(Phosphorylation of LRP5/6 cytoplasmic domain by membrane-associated…	13.6492	13.5501	11.3017	11.1053	4788	4885	3884	3901
ENSG00000005001	chr16	2852730	2858170	-	PRSS22	64063	ENST00000571228;ENST00000161006;ENST00000575164;ENST00000576381;ENST00000572061	GO:0004252(serine-type endopeptidase activity);GO:0005576(extracellular region);GO:0005615(extracellular space);GO:0006508(proteolysis);GO:0008233(peptidase activity);GO:0008236(serine-type peptidase activity);GO:0010952(positive regulation of peptidase activity);GO:0016504(peptidase activator activity);GO:0016787(hydrolase activity);GO:0016787(hydrolase activity)	NA	NA	NA	NA	serine protease 22 [Source:HGNC Symbol;Acc:HGNC:14368]	protein_coding;retained_intron;nonsense_mediated_decay	NA	NA	0.0538718	0.0340493	0.080248	0.0572658	10	7	14	10
ENSG00000005007	chr19	18831959	18868230	+	UPF1	5976	ENST00000262803;ENST00000599848;ENST00000601981;ENST00000594504;ENST00000600012;ENST00000600310;ENST00000598471;ENST00000601689;ENST00000594243;ENST00000596842;ENST00000600689	GO:0000166(nucleotide binding);GO:0000184(nuclear-transcribed mRNA catabolic process, nonsense-mediated decay);GO:0000294(nuclear-transcribed mRNA catabolic process, endonucleolytic cleavage-dependent decay);GO:0000781(chromosome, telomeric region);GO:0000785(chromatin);GO:0000932(P-body);GO:0000956(nuclear-transcribed mRNA catabolic process);GO:0003677(DNA binding);GO:0003682(chromatin binding);…	03013(RNA transport);03015(mRNA surveillance pathway);03015(mRNA surveillance pathway)	NA	NA	NA	UPF1 RNA helicase and ATPase [Source:HGNC Symbol;Acc:HGNC:9962]	protein_coding;processed_transcript;retained_intron	DOID:0050177(monogenic_disease);DOID:0050686(organ_system_cancer);DOID:0050737(autosomal_recessive_disease);DOID:0050739(autosomal_genetic_disease);DOID:10534(stomach_cancer);DOID:12704(ataxia_telangiectasia);DOID:1272(telangiectasis);DOID:1287(cardiovascular_system_disease);DOID:14566(disease_of_cellular_proliferation);DOID:162(cancer);DOID:178(vascular_disease);DOID:3119(gastrointestinal_system…	R-HSA-927789(Formation of UPF1:eRF3 complex on mRNA with a premature termination codon and no Exon Junction Complex);R-HSA-927813(p-4S-UPF1 recruits SMG5, SMG7, SMG6, PNRC2, DCP1A, and PP2A);R-HSA-927830(Decay of mRNA in SMG6:SMG5:SMG7:mRNA complex);R-HSA-927832(UPF1 binds an mRNP with a termination codon preceding an Exon Junction Complex);R-HSA-927836(SMG6 hydrolyzes mRNA with premature termina…	28.7092	29.6179	29.6186	29.4902	16205	17187	16376	16672
ENSG00000005020	chr7	26667068	26865113	-	SKAP2	8935	ENST00000345317;ENST00000489977;ENST00000468712;ENST00000481204;ENST00000487720	GO:0005515(protein binding);GO:0005654(nucleoplasm);GO:0005737(cytoplasm);GO:0005829(cytosol);GO:0005886(plasma membrane);GO:0007165(signal transduction);GO:0008285(negative regulation of cell population proliferation);GO:0042113(B cell activation);GO:0065003(protein-containing complex assembly);GO:0065003(protein-containing complex assembly)	05135(Yersinia infection);05135(Yersinia infection)	NA	NA	NA	src kinase associated phosphoprotein 2 [Source:HGNC Symbol;Acc:HGNC:15687]	protein_coding;processed_transcript;retained_intron	DOID:0050686(organ_system_cancer);DOID:0050687(cell_type_cancer);DOID:14566(disease_of_cellular_proliferation);DOID:162(cancer);DOID:170(endocrine_gland_cancer);DOID:1793(pancreatic_cancer);DOID:299(adenocarcinoma);DOID:305(carcinoma);DOID:3498(pancreatic_ductal_adenocarcinoma);DOID:4074(pancreas_adenocarcinoma);DOID:4905(pancreatic_carcinoma);DOID:4(disease)	R-HSA-391151(p-4Y-SIRPA:CD47:SKAP2 binds FYB);R-HSA-391157(p-4Y-SIRPA:CD47 binds SKAP2)	13.1382	11.5729	9.26747	7.39045	4637	4200	3204	2614
ENSG00000005022	X	119468422	119471396	+	SLC25A5	292	ENST00000475354;ENST00000317881;ENST00000460013;ENST00000463551	GO:0000295(adenine nucleotide transmembrane transporter activity);GO:0003723(RNA binding);GO:0005471(ATP:ADP antiporter activity);GO:0005515(protein binding);GO:0005634(nucleus);GO:0005739(mitochondrion);GO:0005743(mitochondrial inner membrane);GO:0005757(mitochondrial permeability transition pore complex);GO:0005887(integral component of plasma membrane);GO:0007059(chromosome segregation);GO:000…	04020(Calcium signaling pathway);04022(cGMP-PKG signaling pathway);04217(Necroptosis);04218(Cellular senescence);05010(Alzheimer disease);05012(Parkinson disease);05016(Huntington disease);05017(Spinocerebellar ataxia);05020(Prion disease);05022(Pathways of neurodegeneration - multiple diseases);05164(Influenza A);05166(Human T-cell leukemia virus 1 infection);05166(Human T-cell leukemia virus 1 …	NA	NA	NA	solute carrier family 25 member 5 [Source:HGNC Symbol;Acc:HGNC:10991]	processed_transcript;protein_coding	DOID:14566(disease_of_cellular_proliferation);DOID:162(cancer);DOID:4(disease)	R-HSA-163215(SLC25A5,6 dimers exchange ATP for ADP across the mitochondrial inner membrane);R-HSA-180905(Association of Vpr with ANT1)	235.901	241.99	268.375	267.238	24147	25468	26905	27398
ENSG00000005059	chr4	109560209	109688719	+	MCUB	55013	ENST00000472310;ENST00000515114;ENST00000394650;ENST00000452915;ENST00000494604	GO:0005654(nucleoplasm);GO:0005739(mitochondrion);GO:0005743(mitochondrial inner membrane);GO:0006811(ion transport);GO:0006816(calcium ion transport);GO:0006851(mitochondrial calcium ion transmembrane transport);GO:0016020(membrane);GO:0016021(integral component of membrane);GO:0019855(calcium channel inhibitor activity);GO:0031224(intrinsic component of membrane);GO:0031305(integral component o…	NA	NA	NA	NA	mitochondrial calcium uniporter dominant negative subunit beta [Source:HGNC Symbol;Acc:HGNC:26076]	retained_intron;processed_transcript;protein_coding	NA	R-HSA-8949178(MCU translocates calcium from the mitochondrial intermembrane space to the mitochondrial matrix);R-HSA-8953461(SMDT1 assists in assembling MCU, MCUB, MICU1, MICU2 (or MICU3) yielding the MCU complex)	2.4766	2.34359	2.93899	2.68337	581	566	677	631
ENSG00000005073	chr7	27181157	27185232	-	HOXA11	3207	ENST00000006015;ENST00000517402	GO:0000978(RNA polymerase II cis-regulatory region sequence-specific DNA binding);GO:0000981(DNA-binding transcription factor activity, RNA polymerase II-specific);GO:0001501(skeletal system development);GO:0001656(metanephros development);GO:0001658(branching involved in ureteric bud morphogenesis);GO:0001759(organ induction);GO:0002062(chondrocyte differentiation);GO:0002063(chondrocyte develop…	05202(Transcriptional misregulation in cancer);05202(Transcriptional misregulation in cancer)	NA	NA	Homeobox	homeobox A11 [Source:HGNC Symbol;Acc:HGNC:5101]	protein_coding	DOID:0050686(organ_system_cancer);DOID:0060083(immune_system_cancer);DOID:1036(chronic_leukemia);DOID:1037(lymphoblastic_leukemia);DOID:1240(leukemia);DOID:14566(disease_of_cellular_proliferation);DOID:15(reproductive_system_disease);DOID:162(cancer);DOID:2531(hematologic_cancer);DOID:4(disease);DOID:5223(infertility);DOID:7(disease_of_anatomical_entity)	NA	0.761554	0.874932	0.82561	0.934776	134	159	143	165
ENSG00000005075	chr7	102473128	102478922	-	POLR2J	5439	ENST00000292614	GO:0000428(DNA-directed RNA polymerase complex);GO:0001055(RNA polymerase II activity);GO:0003677(DNA binding);GO:0003899(DNA-directed 5'-3' RNA polymerase activity);GO:0005515(protein binding);GO:0005634(nucleus);GO:0005654(nucleoplasm);GO:0005665(RNA polymerase II, core complex);GO:0006351(DNA-templated transcription);GO:0006366(transcription by RNA polymerase II);GO:0030275(LRR domain binding)…	03020(RNA polymerase);05016(Huntington disease)	NA	NA	NA	RNA polymerase II subunit J [Source:HGNC Symbol;Acc:HGNC:9197]	protein_coding	NA	R-HSA-109638(Recruitment of RNA Polymerase II Holoenzyme by TFIIF to the pol II promoter:TFIID:TFIIA:TFIIB complex);R-HSA-109639(Formation of the closed pre-initiation complex);R-HSA-111264(Addition of nucleotides between position +11 and +30);R-HSA-112379(Recruitment of elongation factors to form elongation complex);R-HSA-112381(Hyperphosphorylation (Ser2) of RNA Pol II CTD by P-TEFb complex);R-…	30.8059	33.7002	38.0947	37.6454	1900	2137	2302	2326
ENSG00000005100	chr17	5440917	5468982	-	DHX33	56919	ENST00000225296;ENST00000575153;ENST00000433302;ENST00000572490;ENST00000574023	GO:0000166(nucleotide binding);GO:0000182(rDNA binding);GO:0003676(nucleic acid binding);GO:0003723(RNA binding);GO:0003724(RNA helicase activity);GO:0003725(double-stranded RNA binding);GO:0003729(mRNA binding);GO:0004386(helicase activity);GO:0005515(protein binding);GO:0005524(ATP binding);GO:0005634(nucleus);GO:0005654(nucleoplasm);GO:0005730(nucleolus);GO:0005737(cytoplasm);GO:0006413(transl…	04621(NOD-like receptor signaling pathway);04621(NOD-like receptor signaling pathway)	K17820	EC:3.6.4.13	NA	DEAH-box helicase 33 [Source:HGNC Symbol;Acc:HGNC:16718]	protein_coding;retained_intron;nonsense_mediated_decay	NA	NA	21.9413	20.8468	22.7529	21.483	8363	8170	8493	8201
ENSG00000005102	chr17	43640389	43661922	-	MEOX1	4222	ENST00000318579	GO:0000785(chromatin);GO:0000978(RNA polymerase II cis-regulatory region sequence-specific DNA binding);GO:0000981(DNA-binding transcription factor activity, RNA polymerase II-specific);GO:0001228(DNA-binding transcription activator activity, RNA polymerase II-specific);GO:0001757(somite specification);GO:0003677(DNA binding);GO:0003682(chromatin binding);GO:0003700(DNA-binding transcription fact…	NA	NA	NA	Homeobox	mesenchyme homeobox 1 [Source:HGNC Symbol;Acc:HGNC:7013]	protein_coding	NA	NA	0.022575	0.021367	0.023049	0	4	4	4	0
ENSG00000005108	chr7	11370365	11832198	-	THSD7A	221981	ENST00000423059;ENST00000408005	GO:0001525(angiogenesis);GO:0005515(protein binding);GO:0005576(extracellular region);GO:0005886(plasma membrane);GO:0016020(membrane);GO:0016021(integral component of membrane);GO:0030154(cell differentiation);GO:0031532(actin cytoskeleton reorganization);GO:0042995(cell projection);GO:0042995(cell projection)	NA	NA	NA	NA	thrombospondin type 1 domain containing 7A [Source:HGNC Symbol;Acc:HGNC:22207]	protein_coding;retained_intron	DOID:0080001(bone_disease);DOID:0080005(bone_remodeling_disease);DOID:0080011(bone_resorption_disease);DOID:11476(osteoporosis);DOID:17(musculoskeletal_system_disease);DOID:4(disease);DOID:7(disease_of_anatomical_entity)	R-HSA-5173005(B3GALTL transfers glucose to O-fucosyl-proteins);R-HSA-5173192(POFUT2 transfers fucose to TSR domain-containing proteins);R-HSA-6785565(Defective B3GALTL does not transfer glucose to O-fucosyl-proteins)	0.0921455	0.0567151	0.0509528	0.055775	67	42	37	41
ENSG00000005156	chr17	34980512	35009743	+	LIG3	3980,121227	ENST00000378526;ENST00000262327;ENST00000592690;ENST00000590181;ENST00000586407;ENST00000588109;ENST00000586435;ENST00000590630;ENST00000586058;ENST00000588713;ENST00000593099;ENST00000586119	GO:0000166(nucleotide binding);GO:0000724(double-strand break repair via homologous recombination);GO:0003677(DNA binding);GO:0003909(DNA ligase activity);GO:0003910(DNA ligase (ATP) activity);GO:0005515(protein binding);GO:0005524(ATP binding);GO:0005634(nucleus);GO:0005654(nucleoplasm);GO:0005737(cytoplasm);GO:0005739(mitochondrion);GO:0006260(DNA replication);GO:0006266(DNA ligation);GO:000627…	03410(Base excision repair);03410(Base excision repair)	K10776	EC:6.5.1.1	NA	DNA ligase 3 [Source:HGNC Symbol;Acc:HGNC:6600]	protein_coding;retained_intron;processed_transcript;nonsense_mediated_decay	DOID:0050686(organ_system_cancer);DOID:0060083(immune_system_cancer);DOID:1036(chronic_leukemia);DOID:1240(leukemia);DOID:14566(disease_of_cellular_proliferation);DOID:162(cancer);DOID:2531(hematologic_cancer);DOID:4(disease)	R-HSA-110376(Recruitment of LIG3:XRCC1 complex to the site of repair by POLB);R-HSA-110380(Dissociation of LIG3:XRCC1 complex from the BER site);R-HSA-5649705(PNKP hydrolyzes the terminal 3'Pi at the NEIL1,NEIL2-generated single strand break (SSB));R-HSA-5649723(POLB incorporates a single nucleotide in place of excised AP residue in NEIL1,NEIL2-mediated AP site resolution);R-HSA-5649724(LIG3:XRCC…	3.16079	3.48562	4.36877	4.32412	2689	3047	3641	3682
ENSG00000005175	chr12	47661249	47706030	-	RPAP3	79657	ENST00000005386;ENST00000548211;ENST00000380650;ENST00000548296;ENST00000547706;ENST00000551293	GO:0005515(protein binding);GO:0005829(cytosol);GO:0050821(protein stabilization);GO:0097255(R2TP complex);GO:0101031(chaperone complex);GO:1990062(RPAP3/R2TP/prefoldin-like complex);GO:1990062(RPAP3/R2TP/prefoldin-like complex)	NA	NA	NA	NA	RNA polymerase II associated protein 3 [Source:HGNC Symbol;Acc:HGNC:26151]	protein_coding;processed_transcript;retained_intron	NA	NA	8.9272	9.01366	9.27685	9.3467	3147	3267	3203	3299
ENSG00000005187	chr16	20610243	20797581	+	ACSM3	6296	ENST00000614721;ENST00000289416;ENST00000440284;ENST00000562251;ENST00000563914;ENST00000561499;ENST00000567711;ENST00000567006	GO:0000166(nucleotide binding);GO:0004321(fatty-acyl-CoA synthase activity);GO:0005515(protein binding);GO:0005524(ATP binding);GO:0005739(mitochondrion);GO:0005759(mitochondrial matrix);GO:0006629(lipid metabolic process);GO:0006631(fatty acid metabolic process);GO:0006633(fatty acid biosynthetic process);GO:0006637(acyl-CoA metabolic process);GO:0008217(regulation of blood pressure);GO:0015645(…	00650(Butanoate metabolism);01100(Metabolic pathways);01100(Metabolic pathways)	K01896	EC:6.2.1.2	NA	acyl-CoA synthetase medium chain family member 3 [Source:HGNC Symbol;Acc:HGNC:10522]	processed_transcript;protein_coding;retained_intron	DOID:0014667(disease_of_metabolism);DOID:0050828(artery_disease);DOID:0060158(acquired_metabolic_disease);DOID:10763(hypertension);DOID:10952(nephritis);DOID:1287(cardiovascular_system_disease);DOID:178(vascular_disease);DOID:18(urinary_system_disease);DOID:2921(glomerulonephritis);DOID:2986(IgA_glomerulonephritis);DOID:374(nutrition_disease);DOID:4(disease);DOID:557(kidney_disease);DOID:654(over…	R-HSA-8875013(ACSM3,ACSM6 ligate CoA to BUT)	0.118371	0.0918812	0.0733228	0.100119	61	49	36	50
ENSG00000005189	chr16	20806429	20849665	+	REXO5	81691	ENST00000568046;ENST00000566993;ENST00000348433;ENST00000261377;ENST00000568647;ENST00000566518;ENST00000564274;ENST00000563068;ENST00000563045;ENST00000568334	GO:0003676(nucleic acid binding);GO:0003723(RNA binding);GO:0004518(nuclease activity);GO:0004527(exonuclease activity);GO:0005634(nucleus);GO:0005730(nucleolus);GO:0016787(hydrolase activity);GO:0070062(extracellular exosome);GO:0090305(nucleic acid phosphodiester bond hydrolysis);GO:0090305(nucleic acid phosphodiester bond hydrolysis)	03008(Ribosome biogenesis in eukaryotes);03008(Ribosome biogenesis in eukaryotes)	NA	NA	NA	RNA exonuclease 5 [Source:HGNC Symbol;Acc:HGNC:24661]	protein_coding;nonsense_mediated_decay;retained_intron	NA	NA	0.665523	0.696981	0.726272	0.645425	184	198	195	179
ENSG00000005194	chr16	57428187	57447420	-	CIAPIN1	57019	ENST00000394391;ENST00000567518;ENST00000569370;ENST00000568940;ENST00000569979;ENST00000564885;ENST00000565786;ENST00000569246;ENST00000565368;ENST00000563561;ENST00000566284;ENST00000563341	GO:0005515(protein binding);GO:0005634(nucleus);GO:0005654(nucleoplasm);GO:0005730(nucleolus);GO:0005737(cytoplasm);GO:0005739(mitochondrion);GO:0005758(mitochondrial intermembrane space);GO:0006915(apoptotic process);GO:0008168(methyltransferase activity);GO:0009055(electron transfer activity);GO:0016226(iron-sulfur cluster assembly);GO:0022900(electron transport chain);GO:0030097(hemopoiesis);G…	NA	NA	NA	NA	cytokine induced apoptosis inhibitor 1 [Source:HGNC Symbol;Acc:HGNC:28050]	protein_coding;retained_intron;processed_transcript	DOID:0050686(organ_system_cancer);DOID:0060083(immune_system_cancer);DOID:10534(stomach_cancer);DOID:1240(leukemia);DOID:14566(disease_of_cellular_proliferation);DOID:162(cancer);DOID:2531(hematologic_cancer);DOID:3119(gastrointestinal_system_cancer);DOID:3571(liver_cancer);DOID:4(disease);DOID:684(hepatocellular_carcinoma);DOID:686(liver_carcinoma)	R-HSA-2564824(NADPH reduces NDOR1:CIAPIN1);R-HSA-2564826(4Fe-4S cluster assembles on NUBP2:NUBP1 scaffold)	27.2471	27.4577	28.3666	28.7029	6071	6290	6193	6408
ENSG00000005206	chr19	2328615	2353933	+	SPPL2B	56928	ENST00000585725;ENST00000586332;ENST00000621568;ENST00000613503;ENST00000610743;ENST00000618220;ENST00000587851;ENST00000593243;ENST00000622308;ENST00000612623;ENST00000614784;ENST00000589515	GO:0000139(Golgi membrane);GO:0004190(aspartic-type endopeptidase activity);GO:0005515(protein binding);GO:0005654(nucleoplasm);GO:0005764(lysosome);GO:0005765(lysosomal membrane);GO:0005768(endosome);GO:0005794(Golgi apparatus);GO:0005813(centrosome);GO:0005886(plasma membrane);GO:0006508(proteolysis);GO:0006509(membrane protein ectodomain proteolysis);GO:0008233(peptidase activity);GO:0010008(e…	NA	NA	NA	NA	signal peptide peptidase like 2B [Source:HGNC Symbol;Acc:HGNC:30627]	processed_transcript;nonsense_mediated_decay;protein_coding;retained_intron	NA	R-HSA-8863101(SPPL2a/b cleaves TNF(1-76))	4.0613	3.77135	4.41279	4.20596	1989	1899	2116	2064
ENSG00000005238	chr9	35104112	35115862	-	FAM214B	80256	ENST00000378566;ENST00000322813;ENST00000603301;ENST00000488109;ENST00000605244;ENST00000378561;ENST00000378557;ENST00000605104;ENST00000605392	GO:0005515(protein binding);GO:0005634(nucleus);GO:0005634(nucleus)	NA	NA	NA	NA	family with sequence similarity 214 member B [Source:HGNC Symbol;Acc:HGNC:25666]	protein_coding;processed_transcript	NA	NA	10.1601	9.79094	6.54927	6.86488	4266	4228	2696	2889
ENSG00000005243	chr17	48026167	48038030	-	COPZ2	51226	ENST00000580409;ENST00000583414;ENST00000581637;ENST00000581756;ENST00000621465;ENST00000585182;ENST00000584955;ENST00000612370;ENST00000579263;ENST00000580174	GO:0000139(Golgi membrane);GO:0005737(cytoplasm);GO:0005789(endoplasmic reticulum membrane);GO:0005794(Golgi apparatus);GO:0005801(cis-Golgi network);GO:0005829(cytosol);GO:0006886(intracellular protein transport);GO:0006890(retrograde vesicle-mediated transport, Golgi to endoplasmic reticulum);GO:0006891(intra-Golgi vesicle-mediated transport);GO:0015031(protein transport);GO:0016020(membrane);G…	NA	NA	NA	NA	COPI coat complex subunit zeta 2 [Source:HGNC Symbol;Acc:HGNC:19356]	retained_intron;nonsense_mediated_decay;protein_coding;processed_transcript	NA	R-HSA-6807872(Active ARF recruits coatomer);R-HSA-6807875(ARFGAP, cargo, v-SNAREs and p24 proteins bind nascent COPI complex);R-HSA-6807877(ARFGAPs stimulate ARF GTPase activity);R-HSA-6809003(ERGIC-to-Golgi vesicles bind dynein:dynactin );R-HSA-6809006(Vesicle is tethered through binding GOLGA2:GORASP1, GOLGB1 and the COG complex);R-HSA-6809010(COPI vesicle uncoating);R-HSA-6809011(cis-Golgi t-S…	6.13937	5.78951	5.20013	3.50869	760	736	631	437
ENSG00000005249	chr7	107044705	107161811	+	PRKAR2B	5577	ENST00000265717;ENST00000488792	GO:0000166(nucleotide binding);GO:0001932(regulation of protein phosphorylation);GO:0004862(cAMP-dependent protein kinase inhibitor activity);GO:0005515(protein binding);GO:0005737(cytoplasm);GO:0005813(centrosome);GO:0005829(cytosol);GO:0005886(plasma membrane);GO:0005952(cAMP-dependent protein kinase complex);GO:0006631(fatty acid metabolic process);GO:0007612(learning);GO:0008603(cAMP-dependen…	04910(Insulin signaling pathway);04910(Insulin signaling pathway)	NA	NA	NA	protein kinase cAMP-dependent type II regulatory subunit beta [Source:HGNC Symbol;Acc:HGNC:9392]	protein_coding;processed_transcript	DOID:11612(polycystic_ovary_syndrome);DOID:225(syndrome);DOID:4(disease)	R-HSA-111925(cAMP induces dissociation of inactive PKA tetramers);R-HSA-2574840(AJUBA facilitates AURKA autophosphorylation);R-HSA-2574845(AJUBA binds centrosome-associated AURKA);R-HSA-3000310(AURKA phosphorylates PLK1);R-HSA-3000319(BORA binds PLK1 and AURKA);R-HSA-380272(Plk1-mediated phosphorylation of Nlp);R-HSA-380283(Recruitment of additional gamma tubulin/ gamma TuRC to the centrosome);R-…	2.62968	2.93897	3.36712	3.89008	739	848	926	1094
ENSG00000005302	X	11758159	11775772	+	MSL3	10943	ENST00000361672;ENST00000337339;ENST00000647869;ENST00000649988;ENST00000312196;ENST00000647701;ENST00000648889;ENST00000647857;ENST00000468149;ENST00000648918;ENST00000649130;ENST00000398527;ENST00000648120;ENST00000473380;ENST00000649078;ENST00000649602;ENST00000649308;ENST00000650215;ENST00000649685;ENST00000649684;ENST00000649649;ENST00000380693;ENST00000478462;ENST00000380692;ENST00000648207…	GO:0000123(histone acetyltransferase complex);GO:0003677(DNA binding);GO:0005515(protein binding);GO:0005634(nucleus);GO:0005654(nucleoplasm);GO:0006325(chromatin organization);GO:0006355(regulation of DNA-templated transcription);GO:0016573(histone acetylation);GO:0016575(histone deacetylation);GO:0035064(methylated histone binding);GO:0035267(NuA4 histone acetyltransferase complex);GO:0043967(h…	NA	NA	NA	NA	MSL complex subunit 3 [Source:HGNC Symbol;Acc:HGNC:7370]	protein_coding;retained_intron;nonsense_mediated_decay	NA	R-HSA-3321883(MSL acetylates histone H4)	3.79082	3.49416	3.91811	3.94045	2454	2323	2480	2552
ENSG00000005339	chr16	3725054	3880713	-	CREBBP	1387	ENST00000262367;ENST00000382070;ENST00000571763;ENST00000576720;ENST00000570939;ENST00000574740;ENST00000573517;ENST00000572569;ENST00000635919;ENST00000638158;ENST00000573672;ENST00000571826;ENST00000572134;ENST00000575237;ENST00000634839;ENST00000635899;ENST00000636895	GO:0000122(negative regulation of transcription by RNA polymerase II);GO:0000123(histone acetyltransferase complex);GO:0000785(chromatin);GO:0001223(transcription coactivator binding);GO:0001666(response to hypoxia);GO:0002039(p53 binding);GO:0002223(stimulatory C-type lectin receptor signaling pathway);GO:0003682(chromatin binding);GO:0003684(damaged DNA binding);GO:0003712(transcription coregul…	04024(cAMP signaling pathway);04066(HIF-1 signaling pathway);04068(FoxO signaling pathway);04110(Cell cycle);04310(Wnt signaling pathway);04330(Notch signaling pathway);04350(TGF-beta signaling pathway);04520(Adherens junction);04630(JAK-STAT signaling pathway);04720(Long-term potentiation);04916(Melanogenesis);04919(Thyroid hormone signaling pathway);04922(Glucagon signaling pathway);04935(Growt…	K04498	EC:2.3.1.48	NA	CREB binding protein [Source:HGNC Symbol;Acc:HGNC:2348]	protein_coding;retained_intron;processed_transcript	DOID:0050117(disease_by_infectious_agent);DOID:0050177(monogenic_disease);DOID:0050686(organ_system_cancer);DOID:0050687(cell_type_cancer);DOID:0050736(autosomal_dominant_disease);DOID:0050739(autosomal_genetic_disease);DOID:0060083(immune_system_cancer);DOID:0080001(bone_disease);DOID:0080008(ischemic_bone_disease);DOID:10159(osteonecrosis);DOID:10554(meningoencephalitis);DOID:1240(leukemia);DOI…	R-HSA-1028812(Expression of interferon-beta);R-HSA-1028815(p-T,4S-IRF3:p-T,4S-IRF3:CREBBP, EP300 binds promoters of Interferon-beta);R-HSA-1028817(CREBBP, EP300 binds p-T,4S-IRF3:p-T,4S-IRF3);R-HSA-1028819(VAF/pIRF7:CBP/p300 binds the promoters of type-I IFN genes);R-HSA-1028820(Formation of VAF (virus-activated factor) complex);R-HSA-1183003(Expression of Leptin);R-HSA-1183058(Expression of Adip…	7.52756	7.1168	6.28126	6.52657	7675	7464	6276	6668
ENSG00000005379	chr17	58301228	58328795	-	TSPOAP1	9256	ENST00000581692;ENST00000268893;ENST00000343736;ENST00000578511;ENST00000585149;ENST00000583624	GO:0005515(protein binding);GO:0005737(cytoplasm);GO:0005739(mitochondrion);GO:0005829(cytosol);GO:0008150(biological_process);GO:0030156(benzodiazepine receptor binding);GO:0044305(calyx of Held);GO:0098978(glutamatergic synapse);GO:0099509(regulation of presynaptic cytosolic calcium ion concentration);GO:0099626(voltage-gated calcium channel activity involved in regulation of presynaptic cytoso…	NA	NA	NA	NA	TSPO associated protein 1 [Source:HGNC Symbol;Acc:HGNC:16831]	retained_intron;protein_coding	NA	R-HSA-210426(Glutamate synaptic vesicle docking and priming);R-HSA-210430(Release of L-Glutamate at the synapse);R-HSA-372505(Acetylcholine synaptic vesicle docking and priming);R-HSA-372529(Release of acetylcholine at the synapse);R-HSA-374899(Release of noradrenaline at the synapse);R-HSA-374922(Noradrenalin synaptic vesicle docking and priming);R-HSA-380574(Dopamine synaptic vesicle docking an…	0.0943044	0.0970492	0.137453	0.085526	72	77	104	65
ENSG00000005381	chr17	58269855	58280935	-	MPO	4353	ENST00000225275;ENST00000699292;ENST00000581022	GO:0001878(response to yeast);GO:0002149(hypochlorous acid biosynthetic process);GO:0002679(respiratory burst involved in defense response);GO:0003682(chromatin binding);GO:0004601(peroxidase activity);GO:0005515(protein binding);GO:0005576(extracellular region);GO:0005615(extracellular space);GO:0005634(nucleus);GO:0005654(nucleoplasm);GO:0005764(lysosome);GO:0006952(defense response);GO:0006979…	00983(Drug metabolism - other enzymes);04145(Phagosome);05202(Transcriptional misregulation in cancer);05221(Acute myeloid leukemia);05221(Acute myeloid leukemia)	K10789	EC:1.11.2.2	NA	myeloperoxidase [Source:HGNC Symbol;Acc:HGNC:7218]	protein_coding;retained_intron	DOID:0014667(disease_of_metabolism);DOID:0050013(carbohydrate_metabolism_disease);DOID:0050032(mineral_metabolism_disease);DOID:0050177(monogenic_disease);DOID:0050615(respiratory_system_cancer);DOID:0050621(respiratory_system_benign_neoplasm);DOID:0050686(organ_system_cancer);DOID:0050687(cell_type_cancer);DOID:0050737(autosomal_recessive_disease);DOID:0050739(autosomal_genetic_disease);DOID:005…	R-HSA-6789031(Membrane-bound myeloperoxidase (MPO) produces hypochlorous acid (HOCl));R-HSA-6789126(Myeloperoxidase (MPO) produces hypochlorous acid (HOCl));R-HSA-6789136(Myeloperoxidase (MPO) binds to the bacterial cell surface);R-HSA-6798751(Exocytosis of azurophil granule lumen proteins);R-HSA-8933635(Myeloperoxidase (MPO) catalyzes oxidation of nitrite to nitrogen dioxide)	0.0843321	0.0569664	0.162814	0.148893	27	18	47	45
ENSG00000005436	chr2	75652000	75710899	-	GCFC2	6936	ENST00000470285;ENST00000321027;ENST00000470197;ENST00000541687;ENST00000409857;ENST00000427862;ENST00000472230;ENST00000486016;ENST00000442309;ENST00000470503	GO:0000245(spliceosomal complex assembly);GO:0000390(spliceosomal complex disassembly);GO:0000398(mRNA splicing, via spliceosome);GO:0003677(DNA binding);GO:0005515(protein binding);GO:0005634(nucleus);GO:0005654(nucleoplasm);GO:0005730(nucleolus);GO:0005829(cytosol);GO:0006355(regulation of DNA-templated transcription);GO:0006397(mRNA processing);GO:0008380(RNA splicing);GO:0045892(negative regu…	NA	NA	NA	GCFC	GC-rich sequence DNA-binding factor 2 [Source:HGNC Symbol;Acc:HGNC:1317]	nonsense_mediated_decay;protein_coding;retained_intron	DOID:0060037(developmental_disorder_of_mental_health);DOID:0060038(specific_developmental_disorder);DOID:13365(reading_disorder);DOID:150(disease_of_mental_health);DOID:4428(dyslexia);DOID:4(disease);DOID:8927(learning_disability)	R-HSA-72160(Cleavage at the 3'-Splice Site and Exon Ligation)	4.8567	4.87418	5.54488	5.42635	1749	1805	1956	1957
ENSG00000005448	chr2	74421678	74425755	+	WDR54	84058	ENST00000461531;ENST00000409791;ENST00000475328;ENST00000469932;ENST00000493982;ENST00000348227;ENST00000465134;ENST00000480089;ENST00000482880;ENST00000468778;ENST00000469321;ENST00000482605	GO:0002091(negative regulation of receptor internalization);GO:0005515(protein binding);GO:0031982(vesicle);GO:0042058(regulation of epidermal growth factor receptor signaling pathway);GO:0042803(protein homodimerization activity);GO:0043408(regulation of MAPK cascade);GO:0043408(regulation of MAPK cascade)	NA	NA	NA	NA	WD repeat domain 54 [Source:HGNC Symbol;Acc:HGNC:25770]	processed_transcript;protein_coding;retained_intron	NA	NA	5.7375	6.72784	6.51987	6.28522	1083	1306	1204	1187
ENSG00000005469	chr7	87345664	87399794	+	CROT	54677	ENST00000331536;ENST00000419147;ENST00000412227;ENST00000488850;ENST00000469785;ENST00000479014	GO:0005515(protein binding);GO:0005777(peroxisome);GO:0005782(peroxisomal matrix);GO:0005829(cytosol);GO:0006091(generation of precursor metabolites and energy);GO:0006629(lipid metabolic process);GO:0006631(fatty acid metabolic process);GO:0006635(fatty acid beta-oxidation);GO:0008458(carnitine O-octanoyltransferase activity);GO:0009437(carnitine metabolic process);GO:0015908(fatty acid transpor…	04146(Peroxisome);04146(Peroxisome)	K05940	EC:2.3.1.137	NA	carnitine O-octanoyltransferase [Source:HGNC Symbol;Acc:HGNC:2366]	protein_coding;retained_intron	NA	R-HSA-390281(4,8-dimethylnonanoyl-CoA + carnitine => 4,8-dimethylnonanoylcarnitine + CoASH);R-HSA-9033233(PEX5S,L binds cargo proteins containing PTS1);R-HSA-9033235(Cargo of PEX5S,L translocates from the cytosol to the peroxisomal matrix);R-HSA-9033236(PEX5S,L:Cargo binds PEX13:PEX14:PEX2:PEX10:PEX12 (Docking and Translocation Module))	1.99544	2.35612	2.89739	3.4641	659	800	936	1144
ENSG00000005471	chr7	87401696	87480435	-	ABCB4	5244	ENST00000649586;ENST00000440025;ENST00000265723;ENST00000453593;ENST00000467983;ENST00000467079;ENST00000469770;ENST00000473795;ENST00000417608	GO:0000166(nucleotide binding);GO:0005515(protein binding);GO:0005524(ATP binding);GO:0005548(phospholipid transporter activity);GO:0005654(nucleoplasm);GO:0005737(cytoplasm);GO:0005829(cytosol);GO:0005886(plasma membrane);GO:0005887(integral component of plasma membrane);GO:0005925(focal adhesion);GO:0006629(lipid metabolic process);GO:0006869(lipid transport);GO:0015629(actin cytoskeleton);GO:0…	02010(ABC transporters);04976(Bile secretion);04976(Bile secretion)	K05659	EC:7.6.2.2	NA	ATP binding cassette subfamily B member 4 [Source:HGNC Symbol;Acc:HGNC:45]	protein_coding;retained_intron	DOID:0050177(monogenic_disease);DOID:0050686(organ_system_cancer);DOID:0050737(autosomal_recessive_disease);DOID:0050739(autosomal_genetic_disease);DOID:0060049(autoimmune_disease_of_urogenital_tract);DOID:0060056(hypersensitivity_reaction_disease);DOID:10211(cholelithiasis);DOID:120(female_reproductive_organ_cancer);DOID:12236(primary_biliary_cirrhosis);DOID:13580(cholestasis);DOID:14268(scleros…	R-HSA-1989762(Expression of ABCB4);R-HSA-5678706(ABCB4 transports PC from plasma membrane to extracellular region);R-HSA-5678749(Defective ABCB4 does not transport PC from plasma membrane to extracellular region)	0.413112	0.412248	0.544759	0.392	213	219	276	202
ENSG00000005483	chr7	104940943	105115019	+	KMT2E	55904	ENST00000653259;ENST00000671314;ENST00000257745;ENST00000479838;ENST00000700500;ENST00000311117;ENST00000474203;ENST00000480368;ENST00000495267;ENST00000476671;ENST00000478079;ENST00000667857;ENST00000482560;ENST00000700336;ENST00000485619;ENST00000468607;ENST00000496191	GO:0000785(chromatin);GO:0000791(euchromatin);GO:0002446(neutrophil mediated immunity);GO:0005515(protein binding);GO:0005634(nucleus);GO:0005654(nucleoplasm);GO:0005694(chromosome);GO:0005737(cytoplasm);GO:0005815(microtubule organizing center);GO:0005856(cytoskeleton);GO:0005886(plasma membrane);GO:0006306(DNA methylation);GO:0006325(chromatin organization);GO:0007049(cell cycle);GO:0016020(mem…	00310(Lysine degradation);01100(Metabolic pathways);01100(Metabolic pathways)	K09189	EC:2.1.1.354	NA	lysine methyltransferase 2E (inactive) [Source:HGNC Symbol;Acc:HGNC:18541]	retained_intron;nonsense_mediated_decay;protein_coding;processed_transcript	NA	R-HSA-5159245(SETD3, SETD7 (KMT7), WHSC1L1 (KMT3F), Core MLL complex methylate lysine-5 of histone H3 (H3K4));R-HSA-5244692(Core MLL complex, SMYD3, PRDM9 methylate dimethyl-lysine-5 of histone H3 (H3K4));R-HSA-5637686(WHSC1L1 (KMT3F), Core MLL complex, SMYD3 (KMT3E) methylate methyl-lysine-5 of histone H3 (H3K4));R-HSA-8935731(ITGA2B gene transcription is stimulated by the complex of RUNX1, GATA…	6.02411	5.59654	4.41028	4.7889	5441	5199	3904	4334
ENSG00000005486	chr7	75842602	75888921	+	RHBDD2	57414	ENST00000466232;ENST00000318622;ENST00000454791;ENST00000006777;ENST00000476218;ENST00000468304;ENST00000428119;ENST00000467406	GO:0000139(Golgi membrane);GO:0000839(Hrd1p ubiquitin ligase ERAD-L complex);GO:0004252(serine-type endopeptidase activity);GO:0005515(protein binding);GO:0005654(nucleoplasm);GO:0005794(Golgi apparatus);GO:0016020(membrane);GO:0016021(integral component of membrane);GO:0030176(integral component of endoplasmic reticulum membrane);GO:0030433(ubiquitin-dependent ERAD pathway);GO:0030968(endoplasmi…	NA	NA	NA	NA	rhomboid domain containing 2 [Source:HGNC Symbol;Acc:HGNC:23082]	processed_transcript;protein_coding;nonsense_mediated_decay	NA	NA	13.9533	14.2641	12.9565	11.9034	2199	2310	2000	1879
ENSG00000005513	chr16	981770	986979	+	SOX8	30812	ENST00000293894;ENST00000566034	GO:0000122(negative regulation of transcription by RNA polymerase II);GO:0000785(chromatin);GO:0000978(RNA polymerase II cis-regulatory region sequence-specific DNA binding);GO:0000981(DNA-binding transcription factor activity, RNA polymerase II-specific);GO:0000987(cis-regulatory region sequence-specific DNA binding);GO:0001649(osteoblast differentiation);GO:0001701(in utero embryonic developmen…	NA	NA	NA	HMG	SRY-box transcription factor 8 [Source:HGNC Symbol;Acc:HGNC:11203]	protein_coding;retained_intron	NA	NA	0.169942	0.0952496	0.15875	0.0852458	51	29	46	26
ENSG00000005700	chr6	82169986	82247754	-	IBTK	25998	ENST00000505222;ENST00000306270;ENST00000508381;ENST00000445419;ENST00000503400;ENST00000510291;ENST00000471036;ENST00000369751	GO:0001933(negative regulation of protein phosphorylation);GO:0005515(protein binding);GO:0005634(nucleus);GO:0005654(nucleoplasm);GO:0005737(cytoplasm);GO:0016020(membrane);GO:0019901(protein kinase binding);GO:0030292(protein tyrosine kinase inhibitor activity);GO:0051209(release of sequestered calcium ion into cytosol);GO:0061099(negative regulation of protein tyrosine kinase activity);GO:0061…	NA	NA	NA	NA	inhibitor of Bruton tyrosine kinase [Source:HGNC Symbol;Acc:HGNC:17853]	retained_intron;protein_coding;nonsense_mediated_decay	NA	NA	6.47637	7.20206	7.54065	7.31636	3720	4253	4242	4209
ENSG00000005801	chr11	3339261	3379222	-	ZNF195	7748	ENST00000354599;ENST00000399602;ENST00000343338;ENST00000620374;ENST00000649622;ENST00000429541;ENST00000005082;ENST00000526601;ENST00000528218;ENST00000529789;ENST00000525313;ENST00000533036;ENST00000529228;ENST00000526540;ENST00000526598;ENST00000528636;ENST00000427810;ENST00000534569;ENST00000524857;ENST00000530643;ENST00000618467;ENST00000330692;ENST00000526501;ENST00000529085;ENST00000527386	GO:0000978(RNA polymerase II cis-regulatory region sequence-specific DNA binding);GO:0000981(DNA-binding transcription factor activity, RNA polymerase II-specific);GO:0003677(DNA binding);GO:0005634(nucleus);GO:0006355(regulation of DNA-templated transcription);GO:0006357(regulation of transcription by RNA polymerase II);GO:0008270(zinc ion binding);GO:0046872(metal ion binding);GO:0046872(metal …	05168(Herpes simplex virus 1 infection);05168(Herpes simplex virus 1 infection)	NA	NA	zf-C2H2	zinc finger protein 195 [Source:HGNC Symbol;Acc:HGNC:12986]	protein_coding;retained_intron;nonsense_mediated_decay;processed_transcript	NA	R-HSA-975040(KRAB-ZNF / KAP Interaction)	3.91745	3.89446	4.31655	3.78282	3031	3096	3271	2929
ENSG00000005810	chr13	77042474	77327094	-	MYCBP2	23077	ENST00000695078;ENST00000682321;ENST00000683823;ENST00000684354;ENST00000695079;ENST00000357337;ENST00000544440;ENST00000683697;ENST00000695080;ENST00000695082;ENST00000695083;ENST00000429715;ENST00000695084;ENST00000695085;ENST00000695086;ENST00000695087;ENST00000485061;ENST00000695088;ENST00000466564;ENST00000486679;ENST00000695089;ENST00000695090;ENST00000695092;ENST00000695095	GO:0005085(guanyl-nucleotide exchange factor activity);GO:0005515(protein binding);GO:0005634(nucleus);GO:0005654(nucleoplasm);GO:0005737(cytoplasm);GO:0005829(cytosol);GO:0005856(cytoskeleton);GO:0008045(motor neuron axon guidance);GO:0008270(zinc ion binding);GO:0015630(microtubule cytoskeleton);GO:0016020(membrane);GO:0016567(protein ubiquitination);GO:0016740(transferase activity);GO:0019222(…	NA	K10693	EC:2.3.2.33	NA	MYC binding protein 2 [Source:HGNC Symbol;Acc:HGNC:23386]	retained_intron;protein_coding;processed_transcript	NA	NA	4.05181	3.98801	3.66519	3.9133	9110	9221	8075	8816
ENSG00000005812	chr13	76992598	77027195	-	FBXL3	26224	ENST00000485797;ENST00000477982;ENST00000355619;ENST00000417323;ENST00000470210	GO:0000086(G2/M transition of mitotic cell cycle);GO:0000151(ubiquitin ligase complex);GO:0004842(ubiquitin-protein transferase activity);GO:0005515(protein binding);GO:0005634(nucleus);GO:0005737(cytoplasm);GO:0005829(cytosol);GO:0016567(protein ubiquitination);GO:0016604(nuclear body);GO:0019005(SCF ubiquitin ligase complex);GO:0031146(SCF-dependent proteasomal ubiquitin-dependent protein catab…	04710(Circadian rhythm);04710(Circadian rhythm)	NA	NA	NA	F-box and leucine rich repeat protein 3 [Source:HGNC Symbol;Acc:HGNC:13599]	processed_transcript;protein_coding	NA	R-HSA-390470(Association of CCT/TriC with other substrates during biosynthesis (unknown chaperone));R-HSA-400272(FBXL3 binds phosphorylated CRY proteins);R-HSA-400282(CRY proteins are ubiquitinylated);R-HSA-8952618(AcM-UBE2M transfers NEDD8 to CRL1 E3 ubiquitin ligase complex);R-HSA-8952620(NEDD8:AcM-UBE2M binds CRL1 E3 ubiquitin ligase complex);R-HSA-8955241(CAND1 binds cytosolic CRL E3 ubiquiti…	5.75431	6.03555	5.36836	5.78804	2683	2892	2452	2702
ENSG00000005844	chr16	30472658	30523567	+	ITGAL	3683	ENST00000678203;ENST00000356798;ENST00000569725;ENST00000676652;ENST00000566149;ENST00000564935;ENST00000562020;ENST00000678574;ENST00000564632	GO:0002291(T cell activation via T cell receptor contact with antigen bound to MHC molecule on antigen presenting cell);GO:0005178(integrin binding);GO:0005515(protein binding);GO:0005886(plasma membrane);GO:0006909(phagocytosis);GO:0006954(inflammatory response);GO:0007155(cell adhesion);GO:0007157(heterophilic cell-cell adhesion via plasma membrane cell adhesion molecules);GO:0007159(leukocyte …	04015(Rap1 signaling pathway);04514(Cell adhesion molecules);04650(Natural killer cell mediated cytotoxicity);04670(Leukocyte transendothelial migration);04810(Regulation of actin cytoskeleton);05144(Malaria);05150(Staphylococcus aureus infection);05166(Human T-cell leukemia virus 1 infection);05169(Epstein-Barr virus infection);05323(Rheumatoid arthritis);05416(Viral myocarditis);05416(Viral myo…	NA	NA	NA	integrin subunit alpha L [Source:HGNC Symbol;Acc:HGNC:6148]	nonsense_mediated_decay;protein_coding;retained_intron;processed_transcript	DOID:0014667(disease_of_metabolism);DOID:0050013(carbohydrate_metabolism_disease);DOID:0050117(disease_by_infectious_agent);DOID:0050161(lower_respiratory_tract_disease);DOID:0050177(monogenic_disease);DOID:0050338(primary_bacterial_infectious_disease);DOID:0050589(inflammatory_bowel_disease);DOID:0050686(organ_system_cancer);DOID:0050737(autosomal_recessive_disease);DOID:0050739(autosomal_geneti…	R-HSA-199050(ICAM1-5 bind Integrin alphaLbeta2 (LFA-1));R-HSA-202718(Integrin alphaLbeta2 (LFA-1) binds F11R (JAM-A));R-HSA-6799350(Exocytosis of specific granule membrane proteins);R-HSA-8949343(ITGAL gene,(ITGA4 gene) expression is stimulated by RUNX3:CBFB)	1.38065	1.42983	1.61308	1.38581	900	959	1030	905
ENSG00000005882	chr17	50094737	50112152	+	PDK2	5164	ENST00000007708;ENST00000503614;ENST00000503176;ENST00000508960;ENST00000505897;ENST00000505440;ENST00000614357;ENST00000511026;ENST00000515040;ENST00000510219;ENST00000506242;ENST00000503076;ENST00000512204;ENST00000506647	GO:0000166(nucleotide binding);GO:0004672(protein kinase activity);GO:0004740(pyruvate dehydrogenase (acetyl-transferring) kinase activity);GO:0005515(protein binding);GO:0005524(ATP binding);GO:0005654(nucleoplasm);GO:0005739(mitochondrion);GO:0005759(mitochondrial matrix);GO:0005829(cytosol);GO:0005967(mitochondrial pyruvate dehydrogenase complex);GO:0005975(carbohydrate metabolic process);GO:0…	NA	K00898	EC:2.7.11.2	NA	pyruvate dehydrogenase kinase 2 [Source:HGNC Symbol;Acc:HGNC:8810]	protein_coding;retained_intron;processed_transcript	NA	R-HSA-203946(PDK isoforms phosphorylate lipo-PDH);R-HSA-9011543(DCA binds PDK2)	3.64204	3.58347	3.40493	4.16946	1316	1334	1206	1510
ENSG00000005884	chr17	50055968	50090480	+	ITGA3	3675	ENST00000506401;ENST00000505306;ENST00000320031;ENST00000007722;ENST00000508100;ENST00000570989;ENST00000512553;ENST00000505552;ENST00000510809;ENST00000505612;ENST00000507771;ENST00000515147;ENST00000504417;ENST00000506437;ENST00000514834	GO:0001764(neuron migration);GO:0001968(fibronectin binding);GO:0002020(protease binding);GO:0005178(integrin binding);GO:0005515(protein binding);GO:0005518(collagen binding);GO:0005886(plasma membrane);GO:0005925(focal adhesion);GO:0007155(cell adhesion);GO:0007160(cell-matrix adhesion);GO:0007229(integrin-mediated signaling pathway);GO:0007266(Rho protein signal transduction);GO:0007507(heart …	04151(PI3K-Akt signaling pathway);04510(Focal adhesion);04512(ECM-receptor interaction);04640(Hematopoietic cell lineage);04810(Regulation of actin cytoskeleton);05165(Human papillomavirus infection);05200(Pathways in cancer);05222(Small cell lung cancer);05410(Hypertrophic cardiomyopathy);05412(Arrhythmogenic right ventricular cardiomyopathy);05414(Dilated cardiomyopathy);05414(Dilated cardiomyo…	NA	NA	NA	integrin subunit alpha 3 [Source:HGNC Symbol;Acc:HGNC:6139]	nonsense_mediated_decay;retained_intron;protein_coding	DOID:0050686(organ_system_cancer);DOID:0050687(cell_type_cancer);DOID:0060072(benign_neoplasm);DOID:0060084(cell_type_benign_neoplasm);DOID:10534(stomach_cancer);DOID:11054(urinary_bladder_cancer);DOID:14566(disease_of_cellular_proliferation);DOID:162(cancer);DOID:170(endocrine_gland_cancer);DOID:1749(squamous_cell_carcinoma);DOID:1793(pancreatic_cancer);DOID:1909(melanoma);DOID:2645(benign_mesot…	R-HSA-204434(BSG (basigin) binds Integrin alpha3beta1, alpha6beta1);R-HSA-216048(Integrins alpha3beta1, alpha6beta4 bind laminin-332, 511, 521, (211, 221));R-HSA-2467436(AGRN binds Integrins alphaVbeta1 (Other beta1-containing integrins));R-HSA-265429(THBS1 (Thrombospondin-1) binds Integrin alpha3beta1, alpha4beta1);R-HSA-4085083(Tumstatin binds integrin alphaVbeta 3, alpha3beta1);R-HSA-4088264(E…	36.1212	34.3296	35.493	36.4461	23312	22780	22436	23560
ENSG00000005889	X	24149173	24216255	+	ZFX	7543	ENST00000497813;ENST00000428571;ENST00000379188;ENST00000304543;ENST00000379177;ENST00000459724;ENST00000480195;ENST00000474385	GO:0000785(chromatin);GO:0000978(RNA polymerase II cis-regulatory region sequence-specific DNA binding);GO:0001228(DNA-binding transcription activator activity, RNA polymerase II-specific);GO:0003677(DNA binding);GO:0005634(nucleus);GO:0005654(nucleoplasm);GO:0005694(chromosome);GO:0005730(nucleolus);GO:0006355(regulation of DNA-templated transcription);GO:0006357(regulation of transcription by R…	NA	NA	NA	zf-C2H2	zinc finger protein X-linked [Source:HGNC Symbol;Acc:HGNC:12869]	processed_transcript;protein_coding	NA	NA	4.1729	4.34938	4.31145	4.4227	2485	2662	2515	2637
ENSG00000005893	X	120426148	120469365	-	LAMP2	3920	ENST00000200639;ENST00000434600;ENST00000486593;ENST00000371335	GO:0000421(autophagosome membrane);GO:0005515(protein binding);GO:0005615(extracellular space);GO:0005737(cytoplasm);GO:0005764(lysosome);GO:0005765(lysosomal membrane);GO:0005768(endosome);GO:0005770(late endosome);GO:0005802(trans-Golgi network);GO:0005886(plasma membrane);GO:0006605(protein targeting);GO:0006914(autophagy);GO:0009267(cellular response to starvation);GO:0010008(endosome membran…	04140(Autophagy - animal);04142(Lysosome);04145(Phagosome);05152(Tuberculosis);05152(Tuberculosis)	NA	NA	NA	lysosomal associated membrane protein 2 [Source:HGNC Symbol;Acc:HGNC:6501]	protein_coding;nonsense_mediated_decay	DOID:0050155(sensory_system_disease);DOID:0050686(organ_system_cancer);DOID:0050700(cardiomyopathy);DOID:0060036(intrinsic_cardiomyopathy);DOID:0060083(immune_system_cancer);DOID:0080000(muscular_disease);DOID:10273(heart_conduction_disease);DOID:114(heart_disease);DOID:11984(hypertrophic_cardiomyopathy);DOID:1287(cardiovascular_system_disease);DOID:12930(dilated_cardiomyopathy);DOID:14566(diseas…	R-HSA-481010(Surface deployment of platelet dense granule membrane components);R-HSA-6798739(Exocytosis of azurophil granule membrane proteins);R-HSA-6800426(Exocytosis of ficolin-rich granule membrane proteins);R-HSA-9620197(HSPA8:Substrate binds LAMP2a);R-HSA-9622831(Substrate:LAMP2a binds HSP90);R-HSA-9622840(HSPA8 dissociates from LAMP2A-bound substrate);R-HSA-9624158(Substrate:LAMP2a:HSP90 p…	12.1618	12.3573	13.8518	13.1764	7530	7867	8399	8170
ENSG00000005961	chr17	44372180	44385809	-	ITGA2B	3674	ENST00000648408;ENST00000262407;ENST00000592462;ENST00000592226;ENST00000589645;ENST00000592075;ENST00000592253;ENST00000592944	GO:0001525(angiogenesis);GO:0005178(integrin binding);GO:0005515(protein binding);GO:0005886(plasma membrane);GO:0005925(focal adhesion);GO:0007155(cell adhesion);GO:0007160(cell-matrix adhesion);GO:0007229(integrin-mediated signaling pathway);GO:0008305(integrin complex);GO:0009897(external side of plasma membrane);GO:0009986(cell surface);GO:0016020(membrane);GO:0016021(integral component of me…	04015(Rap1 signaling pathway);04151(PI3K-Akt signaling pathway);04510(Focal adhesion);04512(ECM-receptor interaction);04611(Platelet activation);04640(Hematopoietic cell lineage);04810(Regulation of actin cytoskeleton);05165(Human papillomavirus infection);05200(Pathways in cancer);05222(Small cell lung cancer);05410(Hypertrophic cardiomyopathy);05412(Arrhythmogenic right ventricular cardiomyopat…	NA	NA	NA	integrin subunit alpha 2b [Source:HGNC Symbol;Acc:HGNC:6138]	protein_coding;retained_intron	DOID:0014667(disease_of_metabolism);DOID:0050013(carbohydrate_metabolism_disease);DOID:0050117(disease_by_infectious_agent);DOID:0050177(monogenic_disease);DOID:0050686(organ_system_cancer);DOID:0050737(autosomal_recessive_disease);DOID:0050739(autosomal_genetic_disease);DOID:0050825(endocardium_disease);DOID:0050828(artery_disease);DOID:0060056(hypersensitivity_reaction_disease);DOID:0060083(imm…	R-HSA-114560(Adhesion of integrin alphaIIbbeta3 to fibrin network);R-HSA-216072(Interaction of integrin alphaIIbbeta3 with von Willebrand factor);R-HSA-2426471(VTN binds integrins alphaVbeta1, alphaVbeta3, alpha3beta5, alphaIIBbeta3);R-HSA-349593(Interaction of integrin alphaIIbbeta3 with Fibronectin);R-HSA-349603(Interaction of integrin alphaIIb beta 3 with THBS1 (Thrombospondin-1));R-HSA-354066…	0.369182	0.35509	0.492092	0.459788	140	140	184	174
ENSG00000005981	chr7	95478444	95528801	+	ASB4	51666	ENST00000325885	GO:0004842(ubiquitin-protein transferase activity);GO:0005515(protein binding);GO:0005829(cytosol);GO:0016567(protein ubiquitination);GO:0019899(enzyme binding);GO:0031462(Cul2-RING ubiquitin ligase complex);GO:0031466(Cul5-RING ubiquitin ligase complex);GO:0031625(ubiquitin protein ligase binding);GO:0035556(intracellular signal transduction);GO:0051865(protein autoubiquitination);GO:0061630(ubi…	NA	NA	NA	NA	ankyrin repeat and SOCS box containing 4 [Source:HGNC Symbol;Acc:HGNC:16009]	protein_coding	NA	R-HSA-8952039(NEDD8:AcM-UBE2F binds CRL5 E3 ubiquitin ligase complex);R-HSA-8952044(AcM-UBE2F transfers NEDD8 to CRL5 E3 ubiquitin ligase complex);R-HSA-8955241(CAND1 binds cytosolic CRL E3 ubiquitin ligases);R-HSA-8955289(COMMDs displace CAND1 from cytosolic CRL E3 ubiquitin ligase complexes);R-HSA-8956040(COP9 signalosome deneddylates cytosolic CRL E3 ubiquitin ligase complexes);R-HSA-983140(Tr…	0.0244087	0	0.0262235	0	8	0	8	0
ENSG00000006007	chr16	19501693	19522123	-	GDE1	51573	ENST00000353258;ENST00000564172;ENST00000563645;ENST00000569899	GO:0004622(lysophospholipase activity);GO:0005515(protein binding);GO:0005886(plasma membrane);GO:0006580(ethanolamine metabolic process);GO:0006629(lipid metabolic process);GO:0006644(phospholipid metabolic process);GO:0008081(phosphoric diester hydrolase activity);GO:0008889(glycerophosphodiester phosphodiesterase activity);GO:0016020(membrane);GO:0016021(integral component of membrane);GO:0016…	NA	K19179	EC:3.1.4.44	NA	glycerophosphodiester phosphodiesterase 1 [Source:HGNC Symbol;Acc:HGNC:29644]	protein_coding;nonsense_mediated_decay;retained_intron	DOID:0050686(organ_system_cancer);DOID:0060083(immune_system_cancer);DOID:0070004(myeloma);DOID:14566(disease_of_cellular_proliferation);DOID:162(cancer);DOID:2531(hematologic_cancer);DOID:4960(bone_marrow_cancer);DOID:4(disease);DOID:9538(multiple_myeloma)	R-HSA-6813740(GDE1 hydrolyzes GroPIns)	13.0914	12.3752	14.4821	14.39	3785	3678	4100	4166
ENSG00000006015	chr19	18588685	18592337	+	REX1BD	55049	ENST00000598375;ENST00000450195;ENST00000600997;ENST00000358607;ENST00000601736;ENST00000597371;ENST00000595490;ENST00000595077	GO:0005515(protein binding);GO:0005515(protein binding)	NA	NA	NA	NA	required for excision 1-B domain containing [Source:HGNC Symbol;Acc:HGNC:26098]	retained_intron;protein_coding;nonsense_mediated_decay	DOID:0050117(disease_by_infectious_agent);DOID:2043(hepatitis_B);DOID:2237(hepatitis);DOID:3118(hepatobiliary_disease);DOID:409(liver_disease);DOID:4(disease);DOID:77(gastrointestinal_system_disease);DOID:7(disease_of_anatomical_entity);DOID:934(viral_infectious_disease)	NA	8.25629	8.32995	8.62614	8.69582	1836	1904	1878	1936
ENSG00000006016	chr19	18572220	18607741	-	CRLF1	9244	ENST00000594325;ENST00000596360;ENST00000392386;ENST00000684169;ENST00000593286	GO:0001657(ureteric bud development);GO:0004896(cytokine receptor activity);GO:0005125(cytokine activity);GO:0005127(ciliary neurotrophic factor receptor binding);GO:0005515(protein binding);GO:0005576(extracellular region);GO:0005615(extracellular space);GO:0005829(cytosol);GO:0008284(positive regulation of cell population proliferation);GO:0009897(external side of plasma membrane);GO:0019221(cy…	NA	NA	NA	NA	cytokine receptor like factor 1 [Source:HGNC Symbol;Acc:HGNC:2364]	processed_transcript;retained_intron;protein_coding	DOID:225(syndrome);DOID:4(disease)	R-HSA-5696490(CRLF1:CLCF1 binds CNTRF);R-HSA-6783530(gp130:JAKs bind CNTFR);R-HSA-6783556(LIFR:JAKs bind gp130:JAKs:CNTFR);R-HSA-6783670(CRLF1 binds CLCF1);R-HSA-8950504(IL27 binds CRLF1);R-HSA-8950731(CRLF1:IL27 translocates to the extracellular region)	1.49163	1.47765	1.28266	1.60138	294	299	248	315
ENSG00000006025	chr17	47807372	47821794	-	OSBPL7	114881	ENST00000007414;ENST00000583167;ENST00000392507;ENST00000579728;ENST00000578461;ENST00000580140;ENST00000580808;ENST00000584698;ENST00000580226;ENST00000585051	GO:0005515(protein binding);GO:0005654(nucleoplasm);GO:0005737(cytoplasm);GO:0005776(autophagosome);GO:0005783(endoplasmic reticulum);GO:0005789(endoplasmic reticulum membrane);GO:0005829(cytosol);GO:0005886(plasma membrane);GO:0006699(bile acid biosynthetic process);GO:0006869(lipid transport);GO:0008289(lipid binding);GO:0010506(regulation of autophagy);GO:0015248(sterol transporter activity);G…	NA	NA	NA	NA	oxysterol binding protein like 7 [Source:HGNC Symbol;Acc:HGNC:16387]	protein_coding;retained_intron;nonsense_mediated_decay	NA	R-HSA-8867667(OSBPs transport 25OH-CHOL from ER membrane to plasma membrane)	2.36641	2.31146	2.99036	2.47786	1028	1031	1273	1080
ENSG00000006042	chr17	32927910	32945106	+	TMEM98	26022	ENST00000394642;ENST00000395149;ENST00000579849;ENST00000582227;ENST00000578289;ENST00000439138;ENST00000583437;ENST00000583120	GO:0005515(protein binding);GO:0005576(extracellular region);GO:0005615(extracellular space);GO:0005783(endoplasmic reticulum);GO:0005789(endoplasmic reticulum membrane);GO:0005886(plasma membrane);GO:0010955(negative regulation of protein processing);GO:0016020(membrane);GO:0016021(integral component of membrane);GO:0031642(negative regulation of myelination);GO:0045063(T-helper 1 cell different…	NA	NA	NA	NA	transmembrane protein 98 [Source:HGNC Symbol;Acc:HGNC:24529]	protein_coding;retained_intron	NA	NA	4.20827	4.02821	4.76593	4.64687	1440	1416	1596	1593
ENSG00000006047	chr17	7288263	7294615	-	YBX2	51087	ENST00000571485;ENST00000007699;ENST00000570720;ENST00000571127	GO:0003676(nucleic acid binding);GO:0003677(DNA binding);GO:0003723(RNA binding);GO:0005634(nucleus);GO:0005737(cytoplasm);GO:0006366(transcription by RNA polymerase II);GO:0007283(spermatogenesis);GO:0009386(translational attenuation);GO:0010468(regulation of gene expression);GO:0048599(oocyte development);GO:0120162(positive regulation of cold-induced thermogenesis);GO:0120162(positive regulati…	NA	NA	NA	CSD	Y-box binding protein 2 [Source:HGNC Symbol;Acc:HGNC:17948]	retained_intron;protein_coding	DOID:0050687(cell_type_cancer);DOID:14566(disease_of_cellular_proliferation);DOID:15(reproductive_system_disease);DOID:162(cancer);DOID:2994(germ_cell_cancer);DOID:3304(germinoma);DOID:4440(seminoma);DOID:4(disease);DOID:5223(infertility);DOID:7(disease_of_anatomical_entity)	NA	0.0840727	0.0637314	0.0746285	0.0883526	26	21	23	28
ENSG00000006062	chr17	45263119	45317029	-	MAP3K14	9020	ENST00000344686;ENST00000680632;ENST00000376926;ENST00000592267;ENST00000586644;ENST00000617331	GO:0000165(MAPK cascade);GO:0000166(nucleotide binding);GO:0001650(fibrillar center);GO:0004672(protein kinase activity);GO:0004674(protein serine/threonine kinase activity);GO:0004704(NF-kappaB-inducing kinase activity);GO:0004709(MAP kinase kinase kinase activity);GO:0004712(protein serine/threonine/tyrosine kinase activity);GO:0005515(protein binding);GO:0005524(ATP binding);GO:0005654(nucleop…	04010(MAPK signaling pathway);04064(NF-kappa B signaling pathway);04210(Apoptosis);04380(Osteoclast differentiation);04625(C-type lectin receptor signaling pathway);04660(T cell receptor signaling pathway);04668(TNF signaling pathway);04672(Intestinal immune network for IgA production);05120(Epithelial cell signaling in Helicobacter pylori infection);05166(Human T-cell leukemia virus 1 infection)…	K04466	EC:2.7.11.25	NA	mitogen-activated protein kinase kinase kinase 14 [Source:HGNC Symbol;Acc:HGNC:6853]	protein_coding;nonsense_mediated_decay;retained_intron	DOID:0050117(disease_by_infectious_agent);DOID:0050686(organ_system_cancer);DOID:10283(prostate_cancer);DOID:1287(cardiovascular_system_disease);DOID:14566(disease_of_cellular_proliferation);DOID:162(cancer);DOID:178(vascular_disease);DOID:193(reproductive_organ_cancer);DOID:2043(hepatitis_B);DOID:2237(hepatitis);DOID:225(syndrome);DOID:3118(hepatobiliary_disease);DOID:3119(gastrointestinal_syste…	R-HSA-392530(p-S400-Cot phosphorylates NIK);R-HSA-5607720(p100:RELB binds active NIK:p-IKKA dimer);R-HSA-5607721(Activation of NIK);R-HSA-5607722(Active NIK phosphorylates IKKA dimer);R-HSA-5607723(SCF-beta-TRCP binds p-7S-p100 in active NIK:p-S176,180-IKKA dimer:p-7S-p100:RELB);R-HSA-5607725(SCF-beta-TRCP ubiquitinates p-7S-p100:RELB in active NIK:p-176,S180-IKKA dimer:p-7S-p100:SCF-beta-TRCP);R…	5.44533	5.47525	6.68109	6.87322	2035	2102	2443	2572
ENSG00000006118	chr11	60924460	60937159	+	TMEM132A	54972	ENST00000453848;ENST00000537065;ENST00000005286;ENST00000543732;ENST00000537110;ENST00000534983;ENST00000544098;ENST00000536409;ENST00000536928;ENST00000538090;ENST00000540112;ENST00000535480	GO:0000139(Golgi membrane);GO:0003674(molecular_function);GO:0005783(endoplasmic reticulum);GO:0005788(endoplasmic reticulum lumen);GO:0005789(endoplasmic reticulum membrane);GO:0005794(Golgi apparatus);GO:0008150(biological_process);GO:0016020(membrane);GO:0016021(integral component of membrane);GO:0070062(extracellular exosome);GO:0070062(extracellular exosome)	NA	NA	NA	NA	transmembrane protein 132A [Source:HGNC Symbol;Acc:HGNC:31092]	protein_coding;processed_transcript;retained_intron	NA	R-HSA-8952289(FAM20C phosphorylates FAM20C substrates)	10.8324	10.1561	13.8919	15.0737	5192	5005	6520	7233
ENSG00000006125	chr17	35578046	35726413	+	AP2B1	163	ENST00000616784;ENST00000621914;ENST00000620039;ENST00000590538;ENST00000591610;ENST00000612035;ENST00000610402;ENST00000614600;ENST00000612116;ENST00000618940;ENST00000588093;ENST00000592167;ENST00000628168;ENST00000619183;ENST00000588116;ENST00000587805	GO:0001822(kidney development);GO:0003279(cardiac septum development);GO:0003281(ventricular septum development);GO:0005048(signal sequence binding);GO:0005515(protein binding);GO:0005829(cytosol);GO:0005886(plasma membrane);GO:0005905(clathrin-coated pit);GO:0006886(intracellular protein transport);GO:0006897(endocytosis);GO:0007507(heart development);GO:0009898(cytoplasmic side of plasma membra…	04144(Endocytosis);04721(Synaptic vesicle cycle);04961(Endocrine and other factor-regulated calcium reabsorption);05016(Huntington disease);05016(Huntington disease)	NA	NA	NA	adaptor related protein complex 2 subunit beta 1 [Source:HGNC Symbol;Acc:HGNC:563]	protein_coding;nonsense_mediated_decay;processed_transcript	DOID:0050686(organ_system_cancer);DOID:0060100(musculoskeletal_system_cancer);DOID:14566(disease_of_cellular_proliferation);DOID:162(cancer);DOID:3247(rhabdomyosarcoma);DOID:4043(skeletal_muscle_cancer);DOID:4045(muscle_cancer);DOID:4(disease)	R-HSA-167537(Formation of CD4:Nef:AP-2 Complex:v-ATPase Complex);R-HSA-167597(Internalization of the CD4:Nef:AP-2 Complex:v-ATPase Complex);R-HSA-167601(Degradation of CD4);R-HSA-177479(Axonal transport of NGF:Trk complexes);R-HSA-177491(Formation of clathrin-coated vesicle);R-HSA-177501(Endocytosis (internalization) of clathrin-coated vesicle);R-HSA-182171(Degradation of CD8);R-HSA-182186(Format…	48.7525	48.5577	49.027	49.0615	24365	24952	23999	24559
ENSG00000006128	chr7	97732084	97740472	+	TAC1	6863	ENST00000350485;ENST00000346867;ENST00000319273;ENST00000495916;ENST00000491437	GO:0005576(extracellular region);GO:0005615(extracellular space);GO:0006954(inflammatory response);GO:0007204(positive regulation of cytosolic calcium ion concentration);GO:0007217(tachykinin receptor signaling pathway);GO:0007218(neuropeptide signaling pathway);GO:0007267(cell-cell signaling);GO:0007268(chemical synaptic transmission);GO:0007320(insemination);GO:0009582(detection of abiotic stim…	04080(Neuroactive ligand-receptor interaction);04080(Neuroactive ligand-receptor interaction)	NA	NA	NA	tachykinin precursor 1 [Source:HGNC Symbol;Acc:HGNC:11517]	protein_coding;retained_intron	DOID:0050117(disease_by_infectious_agent);DOID:0050161(lower_respiratory_tract_disease);DOID:0050686(organ_system_cancer);DOID:0060037(developmental_disorder_of_mental_health);DOID:0060040(pervasive_developmental_disorder);DOID:0060041(autism_spectrum_disorder);DOID:0060083(immune_system_cancer);DOID:0070004(myeloma);DOID:0080001(bone_disease);DOID:1037(lymphoblastic_leukemia);DOID:1107(esophagea…	R-HSA-379048(Liganded Gq/11-activating GPCRs act as GEFs for Gq/11);R-HSA-380076(Tachykinin receptor 1 (NK1) binds to substance P);R-HSA-383363(Tachykinin receptor 2 (NK2) binds to nuerokinin A);R-HSA-749448(Liganded Gq-activating GPCRs bind inactive heterotrimeric Gq);R-HSA-749452(The Ligand:GPCR:Gq complex dissociates)	24.5486	24.2766	23.1603	21.8803	2769	2814	2558	2472
ENSG00000006194	chr16	3263800	3301401	+	ZNF263	10127	ENST00000572748;ENST00000219069;ENST00000573578;ENST00000574253;ENST00000575823;ENST00000575332;ENST00000574674	GO:0000122(negative regulation of transcription by RNA polymerase II);GO:0000976(transcription cis-regulatory region binding);GO:0000978(RNA polymerase II cis-regulatory region sequence-specific DNA binding);GO:0000981(DNA-binding transcription factor activity, RNA polymerase II-specific);GO:0001227(DNA-binding transcription repressor activity, RNA polymerase II-specific);GO:0003677(DNA binding);…	NA	NA	NA	zf-C2H2	zinc finger protein 263 [Source:HGNC Symbol;Acc:HGNC:13056]	protein_coding	NA	R-HSA-975040(KRAB-ZNF / KAP Interaction)	9.26113	7.2084	7.14506	7.4561	3907	3127	2953	3150
ENSG00000006210	chr16	57372477	57385044	+	CX3CL1	6376	ENST00000563383;ENST00000006053;ENST00000565912	GO:0001774(microglial cell activation);GO:0001954(positive regulation of cell-matrix adhesion);GO:0002052(positive regulation of neuroblast proliferation);GO:0002523(leukocyte migration involved in inflammatory response);GO:0002548(monocyte chemotaxis);GO:0002931(response to ischemia);GO:0005102(signaling receptor binding);GO:0005125(cytokine activity);GO:0005178(integrin binding);GO:0005515(prot…	04060(Cytokine-cytokine receptor interaction);04061(Viral protein interaction with cytokine and cytokine receptor);04062(Chemokine signaling pathway);04668(TNF signaling pathway);05163(Human cytomegalovirus infection);05163(Human cytomegalovirus infection)	NA	NA	NA	C-X3-C motif chemokine ligand 1 [Source:HGNC Symbol;Acc:HGNC:10647]	protein_coding	DOID:0014667(disease_of_metabolism);DOID:0050013(carbohydrate_metabolism_disease);DOID:0050117(disease_by_infectious_agent);DOID:0050161(lower_respiratory_tract_disease);DOID:0050686(organ_system_cancer);DOID:0050828(artery_disease);DOID:0060056(hypersensitivity_reaction_disease);DOID:0060158(acquired_metabolic_disease);DOID:0080001(bone_disease);DOID:10763(hypertension);DOID:114(heart_disease);D…	R-HSA-373342(CX3CR1 binds CX3CL1);R-HSA-380073(Liganded Gi-activating GPCR acts as a GEF for Gi);R-HSA-749454(The Ligand:GPCR:Gi complex dissociates);R-HSA-749456(Liganded Gi-activating GPCRs bind inactive heterotrimeric G-protein Gi)	0.301682	0.0803616	0.313428	0.39382	119	34	121	156
ENSG00000006282	chr17	50543058	50555852	+	SPATA20	64847	ENST00000504334;ENST00000619622;ENST00000356488;ENST00000503127;ENST00000502911;ENST00000006658;ENST00000511605;ENST00000505456;ENST00000505559;ENST00000515526;ENST00000511845;ENST00000511937;ENST00000503063;ENST00000634597;ENST00000505336;ENST00000635113;ENST00000512416;ENST00000511347;ENST00000505656;ENST00000504265;ENST00000515619;ENST00000508528;ENST00000513618;ENST00000504271	GO:0005576(extracellular region);GO:0005975(carbohydrate metabolic process);GO:0007283(spermatogenesis);GO:0030154(cell differentiation);GO:0030154(cell differentiation)	NA	NA	NA	NA	spermatogenesis associated 20 [Source:HGNC Symbol;Acc:HGNC:26125]	nonsense_mediated_decay;protein_coding;retained_intron	NA	NA	11.7664	11.5962	9.67265	9.4287	4144	4200	3338	3324
ENSG00000006283	chr17	50560715	50627474	+	CACNA1G	8913	ENST00000359106	GO:0001508(action potential);GO:0001518(voltage-gated sodium channel complex);GO:0002027(regulation of heart rate);GO:0003163(sinoatrial node development);GO:0005216(ion channel activity);GO:0005244(voltage-gated ion channel activity);GO:0005245(voltage-gated calcium channel activity);GO:0005248(voltage-gated sodium channel activity);GO:0005261(cation channel activity);GO:0005262(calcium channel …	04010(MAPK signaling pathway);04020(Calcium signaling pathway);04713(Circadian entrainment);04925(Aldosterone synthesis and secretion);04927(Cortisol synthesis and secretion);04929(GnRH secretion);04930(Type II diabetes mellitus);04934(Cushing syndrome)	NA	NA	NA	calcium voltage-gated channel subunit alpha1 G [Source:HGNC Symbol;Acc:HGNC:1394]	protein_coding	DOID:0050701(electroclinical_syndrome);DOID:0050704(childhood_electroclinical_syndrome);DOID:0060037(developmental_disorder_of_mental_health);DOID:0060040(pervasive_developmental_disorder);DOID:0060041(autism_spectrum_disorder);DOID:12849(autistic_disorder);DOID:14566(disease_of_cellular_proliferation);DOID:150(disease_of_mental_health);DOID:162(cancer);DOID:1825(childhood_absence_epilepsy);DOID:…	R-HSA-525833(NCAM1 interacts with T- and L-type VDCC);R-HSA-9700701(T-type VDCC bind T-type VDCC blockers)	0.00918077	0.0212186	0	0.0211058	7	15	0	15
ENSG00000006327	chr16	3018445	3022383	+	TNFRSF12A	51330	ENST00000341627;ENST00000574699;ENST00000326577;ENST00000575124;ENST00000575836;ENST00000571351	GO:0001525(angiogenesis);GO:0005515(protein binding);GO:0005886(plasma membrane);GO:0006915(apoptotic process);GO:0007155(cell adhesion);GO:0016020(membrane);GO:0016021(integral component of membrane);GO:0030154(cell differentiation);GO:0043065(positive regulation of apoptotic process);GO:0061041(regulation of wound healing);GO:2001238(positive regulation of extrinsic apoptotic signaling pathway)…	04060(Cytokine-cytokine receptor interaction);04060(Cytokine-cytokine receptor interaction)	NA	NA	NA	TNF receptor superfamily member 12A [Source:HGNC Symbol;Acc:HGNC:18152]	protein_coding;nonsense_mediated_decay;retained_intron	DOID:0050686(organ_system_cancer);DOID:0050700(cardiomyopathy);DOID:0050828(artery_disease);DOID:0060036(intrinsic_cardiomyopathy);DOID:0080001(bone_disease);DOID:114(heart_disease);DOID:1287(cardiovascular_system_disease);DOID:12930(dilated_cardiomyopathy);DOID:14566(disease_of_cellular_proliferation);DOID:1612(breast_cancer);DOID:162(cancer);DOID:178(vascular_disease);DOID:17(musculoskeletal_sy…	R-HSA-5668414(TRAF2 ubiquitinates cIAP1,2 in cIAP1,2:TRAF1:TRAF2:TRAF3:NIK);R-HSA-5668454(K63polyUb-cIAP1,2 ubiquitinates TRAF3);R-HSA-5668481(Protesomal degradation of K48polyUb-TRAF3);R-HSA-5668534(cIAP1,2 ubiquitinates NIK in cIAP1,2:TRAF2::TRAF3:NIK);R-HSA-5669023(TWEAK binds FN14);R-HSA-5676598(TRAF2:cIAP1/2 complex binds FN14:TWEAK)	188.924	190.289	141.527	140.742	22399	23195	16435	16713
ENSG00000006377	chr7	97005553	97011040	+	DLX6	1750	ENST00000518156;ENST00000493273;ENST00000555308	GO:0000785(chromatin);GO:0000978(RNA polymerase II cis-regulatory region sequence-specific DNA binding);GO:0000981(DNA-binding transcription factor activity, RNA polymerase II-specific);GO:0001501(skeletal system development);GO:0003677(DNA binding);GO:0003700(DNA-binding transcription factor activity);GO:0005634(nucleus);GO:0006355(regulation of DNA-templated transcription);GO:0006357(regulation…	NA	NA	NA	Homeobox	distal-less homeobox 6 [Source:HGNC Symbol;Acc:HGNC:2919]	protein_coding;processed_transcript	DOID:0060037(developmental_disorder_of_mental_health);DOID:0060040(pervasive_developmental_disorder);DOID:0060041(autism_spectrum_disorder);DOID:12849(autistic_disorder);DOID:150(disease_of_mental_health);DOID:4(disease)	R-HSA-9007686(RUNX2 gene expression from distal (P1) promoter is inhibited by NKX3-2, MSX2 and RUNX2-P1, and stimulated by DLX5,(DLX6));R-HSA-9007707(DLX5,(DLX6) binds RUNX2 gene promoter)	0.37145	0.341486	0.441564	0.558153	85	81	99	129
ENSG00000006432	chr14	70722526	70809534	-	MAP3K9	4293	ENST00000554752;ENST00000555993;ENST00000553414;ENST00000381250	GO:0000165(MAPK cascade);GO:0000166(nucleotide binding);GO:0004672(protein kinase activity);GO:0004674(protein serine/threonine kinase activity);GO:0004706(JUN kinase kinase kinase activity);GO:0004708(MAP kinase kinase activity);GO:0004709(MAP kinase kinase kinase activity);GO:0004712(protein serine/threonine/tyrosine kinase activity);GO:0004713(protein tyrosine kinase activity);GO:0005515(prote…	NA	K04417	EC:2.7.11.25	NA	mitogen-activated protein kinase kinase kinase 9 [Source:HGNC Symbol;Acc:HGNC:6861]	protein_coding	DOID:0050686(organ_system_cancer);DOID:0060083(immune_system_cancer);DOID:1240(leukemia);DOID:14566(disease_of_cellular_proliferation);DOID:162(cancer);DOID:2531(hematologic_cancer);DOID:4(disease)	NA	0.366398	0.37852	0.424818	0.43934	299	320	340	360
ENSG00000006451	chr7	39623565	39708120	+	RALA	5898	ENST00000468201;ENST00000005257;ENST00000436179;ENST00000434466;ENST00000466491	GO:0000166(nucleotide binding);GO:0001843(neural tube closure);GO:0003924(GTPase activity);GO:0003925(G protein activity);GO:0005515(protein binding);GO:0005525(GTP binding);GO:0005739(mitochondrion);GO:0005886(plasma membrane);GO:0005925(focal adhesion);GO:0006887(exocytosis);GO:0006935(chemotaxis);GO:0007049(cell cycle);GO:0007165(signal transduction);GO:0007265(Ras protein signal transduction)…	04014(Ras signaling pathway);04015(Rap1 signaling pathway);04072(Phospholipase D signaling pathway);05132(Salmonella infection);05200(Pathways in cancer);05210(Colorectal cancer);05212(Pancreatic cancer);05212(Pancreatic cancer)	NA	NA	NA	RAS like proto-oncogene A [Source:HGNC Symbol;Acc:HGNC:9839]	processed_transcript;protein_coding;nonsense_mediated_decay	DOID:0050686(organ_system_cancer);DOID:10283(prostate_cancer);DOID:10286(prostate_carcinoma);DOID:11054(urinary_bladder_cancer);DOID:1192(peripheral_nervous_system_neoplasm);DOID:14566(disease_of_cellular_proliferation);DOID:162(cancer);DOID:170(endocrine_gland_cancer);DOID:1793(pancreatic_cancer);DOID:193(reproductive_organ_cancer);DOID:3093(nervous_system_cancer);DOID:3119(gastrointestinal_syst…	R-HSA-1458485(RALA hydrolyzes GTP);R-HSA-170991(SRC-1 autophosphorylates);R-HSA-171026(Guanine nucleotide exchange on RAL);R-HSA-2255342(RALA exchanges GDP for GTP);R-HSA-2316349(RALA:GTP binds MYO1C:CALM1 and activates MYO1C);R-HSA-2316352(SLC2A4 (GLUT4) vesicle translocates and docks at the plasma membrane);R-HSA-8950533(Expression of Ras-related protein Ral-A)	11.349	11.8654	18.5443	17.314	2676	2875	4280	4089
ENSG00000006453	chr7	98291650	98401090	-	BAIAP2L1	55971	ENST00000005260;ENST00000480580;ENST00000462558;ENST00000473569	GO:0003779(actin binding);GO:0005515(protein binding);GO:0005654(nucleoplasm);GO:0005737(cytoplasm);GO:0005829(cytosol);GO:0005856(cytoskeleton);GO:0005886(plasma membrane);GO:0005912(adherens junction);GO:0007009(plasma membrane organization);GO:0009617(response to bacterium);GO:0015629(actin cytoskeleton);GO:0030833(regulation of actin filament polymerization);GO:0030838(positive regulation of …	05130(Pathogenic Escherichia coli infection);05130(Pathogenic Escherichia coli infection)	NA	NA	NA	BAR/IMD domain containing adaptor protein 2 like 1 [Source:HGNC Symbol;Acc:HGNC:21649]	protein_coding;retained_intron;processed_transcript	NA	R-HSA-9013145(RAC1 binds effectors at the plasma membrane);R-HSA-9014294(RAC2 binds effectors at the plasma membrane);R-HSA-9018808(RAC3 binds effectors at the plasma membrane);R-HSA-9693125(RHOF binds effectors at the plasma membrane)	8.86344	8.76562	6.23362	6.32637	2814	2862	1940	2013
ENSG00000006459	chr7	140084746	140176983	-	KDM7A	80853	ENST00000397560;ENST00000472616;ENST00000478996	GO:0003712(transcription coregulator activity);GO:0005506(iron ion binding);GO:0005634(nucleus);GO:0005654(nucleoplasm);GO:0005730(nucleolus);GO:0006325(chromatin organization);GO:0006357(regulation of transcription by RNA polymerase II);GO:0006482(protein demethylation);GO:0007399(nervous system development);GO:0008270(zinc ion binding);GO:0016491(oxidoreductase activity);GO:0016706(2-oxoglutara…	NA	K11445	EC:1.14.11.65	NA	lysine demethylase 7A [Source:HGNC Symbol;Acc:HGNC:22224]	protein_coding;nonsense_mediated_decay;retained_intron	NA	R-HSA-4724284(KDM3A, KDM3B, KDM7A, PHF2:ARID5B, PHF8 demethylate MeK10-histone H3);R-HSA-4754187(KDM6A, KDM6B, KDM7A demethylate Me2K28-histone H3);R-HSA-5661115(KDM3A, KDM3B, KDM7A, PHF2:ARID5B, PHF8 demethylate Me2K10-histone H3);R-HSA-5661121(KDM6A, KDM6B, KDM7A demethylate Me3K28-histone H3);R-HSA-6802927(BRAF and RAF fusion mutant dimers are phosphorylated);R-HSA-6802932(Dissociation of BRAF…	4.07608	4.35972	4.75705	4.91946	2517	2769	2877	3043
ENSG00000006468	chr7	13891229	13991425	-	ETV1	2115	ENST00000430479;ENST00000420159;ENST00000242066;ENST00000405192;ENST00000405358;ENST00000403527;ENST00000405218;ENST00000443137;ENST00000493831;ENST00000472931;ENST00000476355;ENST00000460438;ENST00000483075;ENST00000433547;ENST00000485475	GO:0000785(chromatin);GO:0000978(RNA polymerase II cis-regulatory region sequence-specific DNA binding);GO:0000981(DNA-binding transcription factor activity, RNA polymerase II-specific);GO:0001228(DNA-binding transcription activator activity, RNA polymerase II-specific);GO:0003677(DNA binding);GO:0003700(DNA-binding transcription factor activity);GO:0005515(protein binding);GO:0005634(nucleus);GO…	05202(Transcriptional misregulation in cancer);05202(Transcriptional misregulation in cancer)	NA	NA	ETS	ETS variant transcription factor 1 [Source:HGNC Symbol;Acc:HGNC:3490]	protein_coding;nonsense_mediated_decay;retained_intron;processed_transcript	DOID:0050686(organ_system_cancer);DOID:0050687(cell_type_cancer);DOID:10283(prostate_cancer);DOID:10286(prostate_carcinoma);DOID:14566(disease_of_cellular_proliferation);DOID:162(cancer);DOID:1909(melanoma);DOID:193(reproductive_organ_cancer);DOID:3856(male_reproductive_organ_cancer);DOID:4(disease)	NA	2.30428	2.20745	3.25031	3.54313	1464	1441	2020	2251
ENSG00000006530	chr7	141551395	141655244	+	AGK	55750	ENST00000629555;ENST00000473247;ENST00000649365;ENST00000649014;ENST00000648489;ENST00000650365;ENST00000495028;ENST00000649286;ENST00000649790;ENST00000473884;ENST00000647568;ENST00000648395;ENST00000648068;ENST00000649538;ENST00000650006;ENST00000492693;ENST00000465241;ENST00000496784;ENST00000647898;ENST00000496273;ENST00000494053	GO:0000166(nucleotide binding);GO:0001727(lipid kinase activity);GO:0001729(ceramide kinase activity);GO:0003951(NAD+ kinase activity);GO:0004143(diacylglycerol kinase activity);GO:0005515(protein binding);GO:0005524(ATP binding);GO:0005737(cytoplasm);GO:0005739(mitochondrion);GO:0005741(mitochondrial outer membrane);GO:0005743(mitochondrial inner membrane);GO:0005758(mitochondrial intermembrane …	00561(Glycerolipid metabolism);01100(Metabolic pathways);01100(Metabolic pathways)	K09881	EC:2.7.1.94	NA	acylglycerol kinase [Source:HGNC Symbol;Acc:HGNC:21869]	protein_coding;nonsense_mediated_decay;processed_transcript;retained_intron	DOID:14566(disease_of_cellular_proliferation);DOID:162(cancer);DOID:4(disease)	R-HSA-5696074(AGK:Mg2+ phosphorylates MAG, DAG);R-HSA-6802927(BRAF and RAF fusion mutant dimers are phosphorylated);R-HSA-6802932(Dissociation of BRAF/RAF fusion complex);R-HSA-6802933(p-BRAF and RAF fusion dimers phosphorylate MAP2Ks);R-HSA-6802934(p-BRAF and RAF fusion dimers bind MAP2Ks and MAPKs);R-HSA-6802935(MAPKs are phosphorylated downstream of BRAF and RAF fusion dimers)	5.79133	5.49159	5.80779	5.90706	4088	3983	4012	4176
ENSG00000006534	chr11	68008578	68029276	+	ALDH3B1	221	ENST00000342456;ENST00000615368;ENST00000619675;ENST00000617288;ENST00000617449;ENST00000612297;ENST00000616697;ENST00000527514	GO:0004028(3-chloroallyl aldehyde dehydrogenase activity);GO:0004029(aldehyde dehydrogenase (NAD+) activity);GO:0004030(aldehyde dehydrogenase [NAD(P)+] activity);GO:0005515(protein binding);GO:0005737(cytoplasm);GO:0005829(cytosol);GO:0005886(plasma membrane);GO:0006066(alcohol metabolic process);GO:0006068(ethanol catabolic process);GO:0006081(cellular aldehyde metabolic process);GO:0006629(lip…	00010(Glycolysis / Gluconeogenesis);00340(Histidine metabolism);00350(Tyrosine metabolism);00360(Phenylalanine metabolism);00410(beta-Alanine metabolism);00980(Metabolism of xenobiotics by cytochrome P450);00982(Drug metabolism - cytochrome P450);01100(Metabolic pathways);05204(Chemical carcinogenesis);05204(Chemical carcinogenesis)	K00129	EC:1.2.1.5	NA	aldehyde dehydrogenase 3 family member B1 [Source:HGNC Symbol;Acc:HGNC:410]	protein_coding;retained_intron;nonsense_mediated_decay	DOID:150(disease_of_mental_health);DOID:1561(cognitive_disorder);DOID:2468(psychotic_disorder);DOID:4(disease);DOID:5419(schizophrenia)	R-HSA-5696080(ALDH3B1 oxidises HXAL to PALM);R-HSA-6798743(Exocytosis of secretory granule membrane proteins);R-HSA-6799350(Exocytosis of specific granule membrane proteins)	4.13106	3.92007	2.4281	1.97713	1803	1758	1042	866
ENSG00000006555	chr1	54779712	54801323	-	TTC22	55001	ENST00000371276;ENST00000488771	GO:0005515(protein binding);GO:0005515(protein binding)	NA	NA	NA	NA	tetratricopeptide repeat domain 22 [Source:HGNC Symbol;Acc:HGNC:26067]	protein_coding;retained_intron	NA	NA	0.0735569	0.0174424	0.0540158	0.0442836	30	8	22	18
ENSG00000006576	chr7	77798773	77957503	+	PHTF2	57157	ENST00000422959;ENST00000416283;ENST00000307305;ENST00000424760;ENST00000415251;ENST00000450574;ENST00000454592;ENST00000479515;ENST00000468351;ENST00000470215	GO:0005783(endoplasmic reticulum);GO:0016020(membrane);GO:0016021(integral component of membrane);GO:0016021(integral component of membrane)	NA	NA	NA	NA	putative homeodomain transcription factor 2 [Source:HGNC Symbol;Acc:HGNC:13411]	protein_coding;processed_transcript;retained_intron	NA	NA	2.17012	2.13819	4.06963	4.09078	1241	1256	2277	2342
ENSG00000006606	chr7	75769533	75789896	-	CCL26	10344	ENST00000394905;ENST00000005180	GO:0001938(positive regulation of endothelial cell proliferation);GO:0002548(monocyte chemotaxis);GO:0005125(cytokine activity);GO:0005515(protein binding);GO:0005576(extracellular region);GO:0005615(extracellular space);GO:0006935(chemotaxis);GO:0006954(inflammatory response);GO:0006955(immune response);GO:0007165(signal transduction);GO:0007186(G protein-coupled receptor signaling pathway);GO:0…	04060(Cytokine-cytokine receptor interaction);04061(Viral protein interaction with cytokine and cytokine receptor);04062(Chemokine signaling pathway);04062(Chemokine signaling pathway)	NA	NA	NA	C-C motif chemokine ligand 26 [Source:HGNC Symbol;Acc:HGNC:10625]	protein_coding	NA	NA	0.204301	0	0	0.128603	10	0	0	7
ENSG00000006607	chr2	241356285	241494841	+	FARP2	9855	ENST00000264042;ENST00000627550;ENST00000478489;ENST00000373287;ENST00000479427;ENST00000445489;ENST00000473082;ENST00000467260;ENST00000471447;ENST00000485051;ENST00000413432;ENST00000476799;ENST00000473510;ENST00000422951;ENST00000496470;ENST00000486736;ENST00000470617	GO:0005085(guanyl-nucleotide exchange factor activity);GO:0005737(cytoplasm);GO:0005829(cytosol);GO:0005856(cytoskeleton);GO:0007155(cell adhesion);GO:0008092(cytoskeletal protein binding);GO:0016322(neuron remodeling);GO:0016601(Rac protein signal transduction);GO:0022405(hair cycle process);GO:0030316(osteoclast differentiation);GO:0031532(actin cytoskeleton reorganization);GO:0033623(regulatio…	04015(Rap1 signaling pathway);04520(Adherens junction);04520(Adherens junction)	NA	NA	NA	FERM, ARH/RhoGEF and pleckstrin domain protein 2 [Source:HGNC Symbol;Acc:HGNC:16460]	protein_coding;processed_transcript;retained_intron	NA	R-HSA-399933(Sema3A binds Nrp-1 bound to PlexinA);R-HSA-399936(Inhibition of integrin activation by sequestering PIP5KIgamma);R-HSA-399938(Activation of Rac1 by FARP2);R-HSA-399942(Plexin-A1-4 binds NRP1);R-HSA-9013143(RAC1 GEFs activate RAC1)	4.9858	4.52517	3.72206	3.97055	4725	4409	3455	3769
ENSG00000006611	chr11	17493895	17544416	-	USH1C	10083	ENST00000527720;ENST00000624811;ENST00000005226;ENST00000527551;ENST00000534556;ENST00000530700	GO:0000086(G2/M transition of mitotic cell cycle);GO:0001750(photoreceptor outer segment);GO:0001917(photoreceptor inner segment);GO:0002142(stereocilia ankle link complex);GO:0005515(protein binding);GO:0005737(cytoplasm);GO:0005829(cytosol);GO:0005856(cytoskeleton);GO:0005886(plasma membrane);GO:0005902(microvillus);GO:0005903(brush border);GO:0005929(cilium);GO:0007605(sensory perception of so…	NA	NA	NA	NA	USH1 protein network component harmonin [Source:HGNC Symbol;Acc:HGNC:12597]	protein_coding;TEC;retained_intron;processed_transcript	DOID:225(syndrome);DOID:4(disease)	R-HSA-9659380(Mechanoelectrical transduction (MET) channel transports cations from the extracellular region into the cytosol of stereocilia of inner hair cell);R-HSA-9663363(Mechanoelectrical transduction (MET) channel transports cations into the cytosol of stereocilia of cochlear outer hair cell)	0.290805	0.0800705	0.349478	0.297958	97	30	113	100
ENSG00000006625	chr7	30496621	30504829	-	GGCT	79017	ENST00000275428;ENST00000440082;ENST00000005374;ENST00000409144;ENST00000426081;ENST00000447901;ENST00000409390;ENST00000409436	GO:0001836(release of cytochrome c from mitochondria);GO:0003839(gamma-glutamylcyclotransferase activity);GO:0005829(cytosol);GO:0016829(lyase activity);GO:0042803(protein homodimerization activity);GO:0070062(extracellular exosome);GO:0070062(extracellular exosome)	00480(Glutathione metabolism);01100(Metabolic pathways);01100(Metabolic pathways)	K00682	EC:4.3.2.9	NA	gamma-glutamylcyclotransferase [Source:HGNC Symbol;Acc:HGNC:21705]	protein_coding;nonsense_mediated_decay	DOID:0050686(organ_system_cancer);DOID:0060083(immune_system_cancer);DOID:1240(leukemia);DOID:14566(disease_of_cellular_proliferation);DOID:162(cancer);DOID:2531(hematologic_cancer);DOID:4(disease)	R-HSA-1247922(GGCT transforms gGluCys to OPRO)	35.5502	38.7922	40.4957	39.4511	3734	4187	4165	4148
ENSG00000006634	chr7	87876216	87908376	+	DBF4	10926	ENST00000413643;ENST00000495067;ENST00000265728;ENST00000431138;ENST00000486925;ENST00000498144;ENST00000498726	GO:0000082(G1/S transition of mitotic cell cycle);GO:0003676(nucleic acid binding);GO:0005515(protein binding);GO:0005634(nucleus);GO:0005654(nucleoplasm);GO:0006260(DNA replication);GO:0007049(cell cycle);GO:0008047(enzyme activator activity);GO:0008270(zinc ion binding);GO:0010571(positive regulation of nuclear cell cycle DNA replication);GO:0016604(nuclear body);GO:0031431(Dbf4-dependent prote…	04110(Cell cycle);04110(Cell cycle)	NA	NA	NA	DBF4 zinc finger [Source:HGNC Symbol;Acc:HGNC:17364]	nonsense_mediated_decay;retained_intron;protein_coding	DOID:0050687(cell_type_cancer);DOID:14566(disease_of_cellular_proliferation);DOID:162(cancer);DOID:1909(melanoma);DOID:4(disease)	R-HSA-176298(Activation of claspin);R-HSA-176318(Loading of claspin onto DNA during replication origin firing);R-HSA-68914(DNA polymerase alpha:primase binds at the origin);R-HSA-68916(DNA Replication Factor A (RPA) associates with the pre-replicative complex at the origin);R-HSA-68917(Cdc45 associates with the pre-replicative complex at the origin);R-HSA-68918(CDK and DDK associate with the Mcm1…	5.71754	5.82047	6.29775	6.25254	1732	1814	1869	1898
ENSG00000006638	chr19	3594507	3606875	-	TBXA2R	6915	ENST00000375190;ENST00000587717	GO:0001669(acrosomal vesicle);GO:0004930(G protein-coupled receptor activity);GO:0004960(thromboxane receptor activity);GO:0004961(thromboxane A2 receptor activity);GO:0005085(guanyl-nucleotide exchange factor activity);GO:0005515(protein binding);GO:0005886(plasma membrane);GO:0005887(integral component of plasma membrane);GO:0006939(smooth muscle contraction);GO:0006954(inflammatory response);G…	04020(Calcium signaling pathway);04080(Neuroactive ligand-receptor interaction);04611(Platelet activation);04611(Platelet activation)	NA	NA	NA	thromboxane A2 receptor [Source:HGNC Symbol;Acc:HGNC:11608]	protein_coding;processed_transcript	DOID:0014667(disease_of_metabolism);DOID:0050013(carbohydrate_metabolism_disease);DOID:0050686(organ_system_cancer);DOID:0050828(artery_disease);DOID:0060158(acquired_metabolic_disease);DOID:1287(cardiovascular_system_disease);DOID:14566(disease_of_cellular_proliferation);DOID:162(cancer);DOID:178(vascular_disease);DOID:2154(nephroblastoma);DOID:263(kidney_cancer);DOID:3454(brain_infarction);DOID…	R-HSA-379048(Liganded Gq/11-activating GPCRs act as GEFs for Gq/11);R-HSA-391939(TP receptor can bind thromboxane);R-HSA-428749(Activated TP receptor binds G-proten Gq);R-HSA-428750(Gq activation by TP receptor);R-HSA-428752(Dissociation of the TP:Gq complex);R-HSA-428909(Activated TP receptor binds G-protein G13);R-HSA-428917(G13 activation by TP receptor);R-HSA-428918(Dissociation of the TP:G13…	0.853352	0.842589	0.497708	0.597321	160	162	91	112
ENSG00000006652	chr7	112422887	112481017	+	IFRD1	3475	ENST00000005558;ENST00000443101;ENST00000445335;ENST00000429071;ENST00000675041;ENST00000674915;ENST00000403825;ENST00000476927;ENST00000440625;ENST00000535603;ENST00000466459;ENST00000421296;ENST00000489994;ENST00000470441;ENST00000462155	GO:0005634(nucleus);GO:0005737(cytoplasm);GO:0007518(myoblast fate determination);GO:0014706(striated muscle tissue development);GO:0016528(sarcoplasm);GO:0030154(cell differentiation);GO:0030517(negative regulation of axon extension);GO:0042692(muscle cell differentiation);GO:0043403(skeletal muscle tissue regeneration);GO:0048671(negative regulation of collateral sprouting);GO:0048671(negative …	NA	NA	NA	NA	interferon related developmental regulator 1 [Source:HGNC Symbol;Acc:HGNC:5456]	protein_coding;nonsense_mediated_decay;processed_transcript;retained_intron	DOID:0050161(lower_respiratory_tract_disease);DOID:0050177(monogenic_disease);DOID:0050737(autosomal_recessive_disease);DOID:0050739(autosomal_genetic_disease);DOID:1485(cystic_fibrosis);DOID:1579(respiratory_system_disease);DOID:4(disease);DOID:630(genetic_disease);DOID:7(disease_of_anatomical_entity);DOID:850(lung_disease)	NA	10.6155	10.4761	17.0086	17.0434	5526	5607	8671	8887
ENSG00000006695	chr17	14069490	14231736	+	COX10	1352	ENST00000670279;ENST00000664217;ENST00000429152;ENST00000261643;ENST00000581931;ENST00000458492	GO:0000266(mitochondrial fission);GO:0004311(farnesyltranstransferase activity);GO:0005730(nucleolus);GO:0005739(mitochondrion);GO:0005743(mitochondrial inner membrane);GO:0005829(cytosol);GO:0006629(lipid metabolic process);GO:0006783(heme biosynthetic process);GO:0006784(heme A biosynthetic process);GO:0007005(mitochondrion organization);GO:0008495(protoheme IX farnesyltransferase activity);GO:…	00190(Oxidative phosphorylation);00860(Porphyrin and chlorophyll metabolism);01100(Metabolic pathways);01240(Biosynthesis of cofactors);04714(Thermogenesis);04714(Thermogenesis)	K02257	EC:2.5.1.141	NA	cytochrome c oxidase assembly factor heme A:farnesyltransferase COX10 [Source:HGNC Symbol;Acc:HGNC:2260]	nonsense_mediated_decay;protein_coding;processed_transcript	DOID:10652(Alzheimer's_disease);DOID:1289(neurodegenerative_disease);DOID:1307(dementia);DOID:150(disease_of_mental_health);DOID:1561(cognitive_disorder);DOID:331(central_nervous_system_disease);DOID:4(disease);DOID:680(tauopathy);DOID:7(disease_of_anatomical_entity);DOID:863(nervous_system_disease)	R-HSA-2995330(COX10 transforms heme to heme O)	3.43611	3.88483	7.0656	7.13795	1530	1778	3079	3182
ENSG00000006704	chr7	74453790	74602605	+	GTF2IRD1	9569	ENST00000265755;ENST00000424337;ENST00000455841;ENST00000476977;ENST00000489094;ENST00000486086	GO:0000122(negative regulation of transcription by RNA polymerase II);GO:0000978(RNA polymerase II cis-regulatory region sequence-specific DNA binding);GO:0000981(DNA-binding transcription factor activity, RNA polymerase II-specific);GO:0001227(DNA-binding transcription repressor activity, RNA polymerase II-specific);GO:0003677(DNA binding);GO:0003700(DNA-binding transcription factor activity);GO…	03022(Basal transcription factors);04022(cGMP-PKG signaling pathway);04022(cGMP-PKG signaling pathway)	NA	NA	GTF2I	GTF2I repeat domain containing 1 [Source:HGNC Symbol;Acc:HGNC:4661]	protein_coding;processed_transcript;retained_intron	DOID:0080014(chromosomal_disease);DOID:1928(Williams_Beuren_syndrome);DOID:225(syndrome);DOID:4(disease);DOID:630(genetic_disease)	NA	4.2177	4.42249	3.53662	3.60553	1808	1949	1485	1547
ENSG00000006712	chr19	39385629	39391154	-	PAF1	54623,5828	ENST00000221265;ENST00000595564;ENST00000595379;ENST00000416728;ENST00000598594;ENST00000595797;ENST00000597365;ENST00000598127	GO:0000122(negative regulation of transcription by RNA polymerase II);GO:0000791(euchromatin);GO:0000993(RNA polymerase II complex binding);GO:0001711(endodermal cell fate commitment);GO:0003682(chromatin binding);GO:0005515(protein binding);GO:0005634(nucleus);GO:0005654(nucleoplasm);GO:0005737(cytoplasm);GO:0006368(transcription elongation by RNA polymerase II promoter);GO:0006378(mRNA polyaden…	NA	NA	NA	NA	PAF1 homolog, Paf1/RNA polymerase II complex component [Source:HGNC Symbol;Acc:HGNC:25459]	protein_coding;nonsense_mediated_decay;retained_intron	DOID:0050686(organ_system_cancer);DOID:0060083(immune_system_cancer);DOID:1240(leukemia);DOID:14566(disease_of_cellular_proliferation);DOID:162(cancer);DOID:2531(hematologic_cancer);DOID:4(disease)	R-HSA-112379(Recruitment of elongation factors to form elongation complex);R-HSA-112385(Addition of nucleotides leads to transcript elongation);R-HSA-112392(Resumption of elongation after recovery from pausing);R-HSA-112395(Abortive termination of elongation after arrest);R-HSA-112396(Separation of elongating transcript from template);R-HSA-113411(2-4 nt.backtracking of Pol II complex on the temp…	25.6455	25.8798	23.2693	20.8811	4814	4995	4279	3928
ENSG00000006715	chr7	38722974	38932394	-	VPS41	27072	ENST00000310301;ENST00000395969;ENST00000490924;ENST00000448833;ENST00000482217;ENST00000439468;ENST00000462429;ENST00000265745;ENST00000414632	GO:0003674(molecular_function);GO:0005515(protein binding);GO:0005737(cytoplasm);GO:0005764(lysosome);GO:0005765(lysosomal membrane);GO:0005768(endosome);GO:0005769(early endosome);GO:0005770(late endosome);GO:0005794(Golgi apparatus);GO:0005798(Golgi-associated vesicle);GO:0005829(cytosol);GO:0006623(protein targeting to vacuole);GO:0006886(intracellular protein transport);GO:0006914(autophagy);…	05132(Salmonella infection);05132(Salmonella infection)	NA	NA	NA	VPS41 subunit of HOPS complex [Source:HGNC Symbol;Acc:HGNC:12713]	protein_coding;retained_intron;nonsense_mediated_decay	NA	R-HSA-9754537(SARS-CoV-2 3a tetramer binds to VPS39 within HOPS complex)	9.95732	9.15393	8.27813	8.42822	5085	4806	4140	4311
ENSG00000006740	chr17	12789498	12991643	+	ARHGAP44	9912	ENST00000379672;ENST00000580768;ENST00000578442;ENST00000538915;ENST00000581437;ENST00000584974	GO:0005096(GTPase activator activity);GO:0005515(protein binding);GO:0005543(phospholipid binding);GO:0005737(cytoplasm);GO:0005768(endosome);GO:0005829(cytosol);GO:0006887(exocytosis);GO:0007165(signal transduction);GO:0014069(postsynaptic density);GO:0030054(cell junction);GO:0030425(dendrite);GO:0031256(leading edge membrane);GO:0031267(small GTPase binding);GO:0032956(regulation of actin cyto…	NA	NA	NA	NA	Rho GTPase activating protein 44 [Source:HGNC Symbol;Acc:HGNC:29096]	protein_coding;nonsense_mediated_decay;retained_intron	DOID:0050117(disease_by_infectious_agent);DOID:4(disease);DOID:526(Human_immunodeficiency_virus_infectious_disease);DOID:635(acquired_immunodeficiency_syndrome);DOID:934(viral_infectious_disease)	R-HSA-8981637(RHOA GAPs stimulate RHOA GTPase activity);R-HSA-9013144(RAC1 GAPs stimulate RAC1 GTPase activity);R-HSA-9013161(CDC42 GAPs stimulate CDC42 GTPase activity)	0.165025	0.179004	0.192841	0.291559	103	115	117	181
ENSG00000006744	chr17	12991612	13018065	-	ELAC2	60528	ENST00000338034;ENST00000480891;ENST00000484122;ENST00000465825;ENST00000487229;ENST00000426905;ENST00000491478;ENST00000492559;ENST00000446899;ENST00000578991;ENST00000476042;ENST00000578104;ENST00000609345;ENST00000580504;ENST00000609757;ENST00000583371	GO:0003723(RNA binding);GO:0004518(nuclease activity);GO:0004519(endonuclease activity);GO:0004521(endoribonuclease activity);GO:0004549(tRNA-specific ribonuclease activity);GO:0005634(nucleus);GO:0005654(nucleoplasm);GO:0005739(mitochondrion);GO:0005759(mitochondrial matrix);GO:0005829(cytosol);GO:0008033(tRNA processing);GO:0016078(tRNA catabolic process);GO:0016787(hydrolase activity);GO:00344…	03013(RNA transport);03013(RNA transport)	K00784	EC:3.1.26.11	NA	elaC ribonuclease Z 2 [Source:HGNC Symbol;Acc:HGNC:14198]	protein_coding;retained_intron;nonsense_mediated_decay;processed_transcript	DOID:0050686(organ_system_cancer);DOID:10283(prostate_cancer);DOID:14566(disease_of_cellular_proliferation);DOID:162(cancer);DOID:193(reproductive_organ_cancer);DOID:3856(male_reproductive_organ_cancer);DOID:4(disease)	R-HSA-5696815(ELAC2 cleaves the 3' end of pre-tRNA);R-HSA-6785722(Mitochondrial RNase P (mtRNase P) cleaves the 5' ends of pre-tRNAs and ELAC2 (RNase Z) cleaves the 3' ends of pre-tRNAs in the H strand transcript);R-HSA-6786854(Mitochondrial RNase P (mtRNase P) cleaves the 5' ends of pre-tRNAs and ELAC2 (RNase Z) cleaves the 3' ends of pre-tRNAs in the L strand transcript);R-HSA-9708812(ELAC2 cle…	16.3618	16.4708	16.4664	15.9352	7548	7811	7441	7361
ENSG00000006747	chr7	12570577	12660182	+	SCIN	85477	ENST00000297029	GO:0001786(phosphatidylserine binding);GO:0002102(podosome);GO:0003779(actin binding);GO:0005509(calcium ion binding);GO:0005545(1-phosphatidylinositol binding);GO:0005546(phosphatidylinositol-4,5-bisphosphate binding);GO:0005737(cytoplasm);GO:0005856(cytoskeleton);GO:0005903(brush border);GO:0005938(cell cortex);GO:0007417(central nervous system development);GO:0008154(actin polymerization or de…	04666(Fc gamma R-mediated phagocytosis);04810(Regulation of actin cytoskeleton);05203(Viral carcinogenesis)	NA	NA	NA	scinderin [Source:HGNC Symbol;Acc:HGNC:21695]	protein_coding	NA	NA	0.0262578	0.0100834	0.00809387	0	21	8	7	0
ENSG00000006756	X	2903972	2929339	-	ARSD	414	ENST00000381154;ENST00000495294;ENST00000217890;ENST00000494870;ENST00000559324	GO:0004065(arylsulfatase activity);GO:0005764(lysosome);GO:0005788(endoplasmic reticulum lumen);GO:0008484(sulfuric ester hydrolase activity);GO:0016020(membrane);GO:0016021(integral component of membrane);GO:0016787(hydrolase activity);GO:0046872(metal ion binding);GO:0046872(metal ion binding)	NA	NA	NA	NA	arylsulfatase D [Source:HGNC Symbol;Acc:HGNC:717]	protein_coding;processed_transcript;retained_intron;nonsense_mediated_decay	NA	R-HSA-1614362(SUMF1 mediates the oxidation of cysteine to formylglycine, producing active arylsulfatases)	2.69058	2.72299	2.49647	2.41721	1247	1296	1133	1122
ENSG00000006757	X	7898247	7927739	-	PNPLA4	8228	ENST00000381042;ENST00000444736;ENST00000442940	GO:0003824(catalytic activity);GO:0004623(phospholipase A2 activity);GO:0004806(triglyceride lipase activity);GO:0005737(cytoplasm);GO:0005739(mitochondrion);GO:0005811(lipid droplet);GO:0005829(cytosol);GO:0006629(lipid metabolic process);GO:0008150(biological_process);GO:0016020(membrane);GO:0016042(lipid catabolic process);GO:0016411(acylglycerol O-acyltransferase activity);GO:0016787(hydrolas…	00830(Retinol metabolism);00830(Retinol metabolism)	NA	NA	NA	patatin like phospholipase domain containing 4 [Source:HGNC Symbol;Acc:HGNC:24887]	protein_coding	DOID:0014667(disease_of_metabolism);DOID:0060158(acquired_metabolic_disease);DOID:374(nutrition_disease);DOID:4(disease);DOID:654(overnutrition);DOID:9970(obesity)	R-HSA-8848338(PNPLA4 hydrolyzes TAG);R-HSA-8848355(PNPLA4 hydrolyzes retinyl palmitate)	0.0236958	0.141687	0.0454153	0.0409133	6	35	10	10
ENSG00000006788	chr17	10300865	10373130	-	MYH13	8735	ENST00000418404	GO:0000146(microfilament motor activity);GO:0000166(nucleotide binding);GO:0003774(cytoskeletal motor activity);GO:0003779(actin binding);GO:0005515(protein binding);GO:0005516(calmodulin binding);GO:0005524(ATP binding);GO:0005737(cytoplasm);GO:0005859(muscle myosin complex);GO:0006936(muscle contraction);GO:0009267(cellular response to starvation);GO:0016459(myosin complex);GO:0030016(myofibril…	NA	NA	NA	NA	myosin heavy chain 13 [Source:HGNC Symbol;Acc:HGNC:7571]	protein_coding	NA	NA	0.982056	0.965593	0.985465	1.05678	396	400	389	427
ENSG00000006831	chr12	1688574	1788674	+	ADIPOR2	79602	ENST00000357103;ENST00000540974;ENST00000535774;ENST00000544470;ENST00000537190	GO:0005515(protein binding);GO:0005886(plasma membrane);GO:0006629(lipid metabolic process);GO:0006631(fatty acid metabolic process);GO:0009755(hormone-mediated signaling pathway);GO:0016020(membrane);GO:0016021(integral component of membrane);GO:0019395(fatty acid oxidation);GO:0031226(intrinsic component of plasma membrane);GO:0033211(adiponectin-activated signaling pathway);GO:0038023(signalin…	04152(AMPK signaling pathway);04211(Longevity regulating pathway);04920(Adipocytokine signaling pathway);04932(Non-alcoholic fatty liver disease);04932(Non-alcoholic fatty liver disease)	NA	NA	NA	adiponectin receptor 2 [Source:HGNC Symbol;Acc:HGNC:24041]	protein_coding;processed_transcript	DOID:0014667(disease_of_metabolism);DOID:0050013(carbohydrate_metabolism_disease);DOID:0050117(disease_by_infectious_agent);DOID:0050686(organ_system_cancer);DOID:0050828(artery_disease);DOID:0060100(musculoskeletal_system_cancer);DOID:0060158(acquired_metabolic_disease);DOID:10283(prostate_cancer);DOID:10534(stomach_cancer);DOID:1074(kidney_failure);DOID:11612(polycystic_ovary_syndrome);DOID:128…	R-HSA-163691(Phosphorylation of ChREBP at Serine 568 by AMPK);R-HSA-8848663(ADIPOQ trimer binds ADIPOR dimers)	17.6688	18.084	16.7589	17.0214	6784	7139	6304	6546
ENSG00000006837	chr5	134286350	134371047	-	CDKL3	51265	ENST00000520693;ENST00000519312;ENST00000265334;ENST00000523054;ENST00000520592;ENST00000523832;ENST00000522501	GO:0000166(nucleotide binding);GO:0004672(protein kinase activity);GO:0004674(protein serine/threonine kinase activity);GO:0004693(cyclin-dependent protein serine/threonine kinase activity);GO:0004712(protein serine/threonine/tyrosine kinase activity);GO:0005515(protein binding);GO:0005524(ATP binding);GO:0005634(nucleus);GO:0005737(cytoplasm);GO:0006468(protein phosphorylation);GO:0016301(kinase…	NA	K08824	EC:2.7.11.22	NA	cyclin dependent kinase like 3 [Source:HGNC Symbol;Acc:HGNC:15483]	nonsense_mediated_decay;protein_coding;processed_transcript	DOID:0060037(developmental_disorder_of_mental_health);DOID:0060038(specific_developmental_disorder);DOID:1059(intellectual_disability);DOID:150(disease_of_mental_health);DOID:4(disease)	NA	0.607922	0.993416	0.873236	0.724494	129	215	180	153
ENSG00000007001	chr2	157876702	158136154	+	UPP2	151531	ENST00000605860	GO:0003824(catalytic activity);GO:0004850(uridine phosphorylase activity);GO:0005515(protein binding);GO:0005737(cytoplasm);GO:0005829(cytosol);GO:0006218(uridine catabolic process);GO:0006249(dCMP catabolic process);GO:0009116(nucleoside metabolic process);GO:0009164(nucleoside catabolic process);GO:0009166(nucleotide catabolic process);GO:0016740(transferase activity);GO:0016757(glycosyltransfe…	00240(Pyrimidine metabolism);00983(Drug metabolism - other enzymes);01100(Metabolic pathways)	K00757	EC:2.4.2.3	NA	uridine phosphorylase 2 [Source:HGNC Symbol;Acc:HGNC:23061]	protein_coding	NA	R-HSA-74372(uracil + (deoxy)ribose 1-phosphate <=> (deoxy)uridine + orthophosphate [UPP]);R-HSA-74376((deoxy)uridine + orthophosphate <=> uracil + (deoxy)ribose 1-phosphate (UPP))	0.0348698	0.0389114	0	0	7	8	0	0
ENSG00000007038	chr16	2817180	2826304	+	PRSS21	10942	ENST00000450020;ENST00000577043	GO:0004252(serine-type endopeptidase activity);GO:0005515(protein binding);GO:0005576(extracellular region);GO:0005615(extracellular space);GO:0005737(cytoplasm);GO:0005886(plasma membrane);GO:0006508(proteolysis);GO:0007283(spermatogenesis);GO:0008233(peptidase activity);GO:0008236(serine-type peptidase activity);GO:0016020(membrane);GO:0016787(hydrolase activity);GO:0031225(anchored component o…	NA	NA	NA	NA	serine protease 21 [Source:HGNC Symbol;Acc:HGNC:9485]	protein_coding;retained_intron	DOID:12336(male_infertility);DOID:15(reproductive_system_disease);DOID:48(male_reproductive_system_disease);DOID:4(disease);DOID:5223(infertility);DOID:7(disease_of_anatomical_entity)	R-HSA-8940388(GPLD1 hydrolyses GPI-anchors from proteins)	0	0	0.0647704	0.0207704	0	0	9	3
ENSG00000007047	chr19	45079288	45305284	+	MARK4	57787	ENST00000262891;ENST00000300843;ENST00000590909;ENST00000588533;ENST00000588621;ENST00000590897	GO:0000166(nucleotide binding);GO:0000226(microtubule cytoskeleton organization);GO:0000930(gamma-tubulin complex);GO:0001578(microtubule bundle formation);GO:0004672(protein kinase activity);GO:0004674(protein serine/threonine kinase activity);GO:0004712(protein serine/threonine/tyrosine kinase activity);GO:0005515(protein binding);GO:0005524(ATP binding);GO:0005737(cytoplasm);GO:0005813(centros…	NA	K08798	EC:2.7.11.1	NA	microtubule affinity regulating kinase 4 [Source:HGNC Symbol;Acc:HGNC:13538]	protein_coding;retained_intron	NA	R-HSA-5617816(RAB3IP stimulates nucleotide exchange on RAB8A );R-HSA-5626227(CP110 and CEP97 dissociate from the centriole);R-HSA-5626681(Recruitment of transition zone proteins);R-HSA-5626699(MARK4 binds ODF2 in the centriole);R-HSA-5638009(CEP164 recruits RAB3IP-carrying Golgi-derived vesicles to the basal body)	5.54471	5.43146	5.25965	5.65049	2432	2450	2259	2482
ENSG00000007062	chr4	15963076	16084023	-	PROM1	8842	ENST00000505450	GO:0001750(photoreceptor outer segment);GO:0005515(protein binding);GO:0005615(extracellular space);GO:0005783(endoplasmic reticulum);GO:0005793(endoplasmic reticulum-Golgi intermediate compartment);GO:0005886(plasma membrane);GO:0005887(integral component of plasma membrane);GO:0005902(microvillus);GO:0005929(cilium);GO:0009986(cell surface);GO:0010842(retina layer formation);GO:0015485(choleste…	05202(Transcriptional misregulation in cancer)	NA	NA	NA	prominin 1 [Source:HGNC Symbol;Acc:HGNC:9454]	protein_coding	DOID:0014667(disease_of_metabolism);DOID:0050013(carbohydrate_metabolism_disease);DOID:0050155(sensory_system_disease);DOID:0050615(respiratory_system_cancer);DOID:0050686(organ_system_cancer);DOID:0050687(cell_type_cancer);DOID:0050828(artery_disease);DOID:0060083(immune_system_cancer);DOID:0060100(musculoskeletal_system_cancer);DOID:0060158(acquired_metabolic_disease);DOID:10155(intestinal_canc…	NA	0.0210801	0	0.00762723	0.0201523	11	0	4	10
ENSG00000007080	chr19	17933015	17943985	+	CCDC124	115098	ENST00000445755;ENST00000602080;ENST00000597436;ENST00000596123	GO:0003713(transcription coactivator activity);GO:0003723(RNA binding);GO:0005634(nucleus);GO:0005737(cytoplasm);GO:0005815(microtubule organizing center);GO:0005829(cytosol);GO:0005856(cytoskeleton);GO:0005886(plasma membrane);GO:0006366(transcription by RNA polymerase II);GO:0007049(cell cycle);GO:0030496(midbody);GO:0045893(positive regulation of DNA-templated transcription);GO:0051301(cell di…	NA	NA	NA	NA	coiled-coil domain containing 124 [Source:HGNC Symbol;Acc:HGNC:25171]	protein_coding;retained_intron	NA	NA	47.1783	49.0804	53.4337	52.5033	5160	5519	5723	5751
ENSG00000007129	chr19	41549518	41586844	+	CEACAM21	90273	ENST00000618577;ENST00000407170	GO:0016020(membrane);GO:0016021(integral component of membrane);GO:0016021(integral component of membrane)	NA	NA	NA	NA	CEA cell adhesion molecule 21 [Source:HGNC Symbol;Acc:HGNC:28834]	processed_transcript;protein_coding	NA	NA	0.030432	0.0852069	0.0720919	0	4	12	10	0
ENSG00000007168	chr17	2593210	2685608	+	PAFAH1B1	5048	ENST00000576586;ENST00000676201;ENST00000397195;ENST00000575477;ENST00000675621;ENST00000676353;ENST00000675764;ENST00000676077;ENST00000674608;ENST00000570400;ENST00000571289;ENST00000675430;ENST00000675331;ENST00000676456;ENST00000609078;ENST00000397193;ENST00000571495;ENST00000675574;ENST00000675084;ENST00000610190;ENST00000574213	GO:0000132(establishment of mitotic spindle orientation);GO:0000226(microtubule cytoskeleton organization);GO:0000235(astral microtubule);GO:0000776(kinetochore);GO:0001667(ameboidal-type cell migration);GO:0001675(acrosome assembly);GO:0001764(neuron migration);GO:0001961(positive regulation of cytokine-mediated signaling pathway);GO:0005515(protein binding);GO:0005634(nucleus);GO:0005635(nuclea…	00565(Ether lipid metabolism);01100(Metabolic pathways);01100(Metabolic pathways)	NA	NA	NA	platelet activating factor acetylhydrolase 1b regulatory subunit 1 [Source:HGNC Symbol;Acc:HGNC:8574]	protein_coding;retained_intron;processed_transcript;nonsense_mediated_decay	DOID:0050161(lower_respiratory_tract_disease);DOID:1091(tooth_disease);DOID:1176(bronchial_disease);DOID:1474(aggressive_periodontitis);DOID:150(disease_of_mental_health);DOID:1561(cognitive_disorder);DOID:1579(respiratory_system_disease);DOID:2320(obstructive_lung_disease);DOID:2468(psychotic_disorder);DOID:2841(asthma);DOID:3388(periodontal_disease);DOID:403(mouth_disease);DOID:4(disease);DOID:…	R-HSA-141409(Mad1 binds kinetochore);R-HSA-141422(MAD2 converted to an inhibitory state via interaction with Mad1);R-HSA-141431(MAD2 associates with the Mad1 kinetochore complex);R-HSA-141439(Release of activated MAD2 from kinetochores);R-HSA-1638803(Phosphorylation of cohesin by PLK1 at centromeres);R-HSA-1638821(PP2A-B56 dephosphorylates centromeric cohesin);R-HSA-2467809(ESPL1 (Separase) cleav…	13.3083	13.4907	13.4945	13.4449	12073	12582	11986	12216
ENSG00000007171	chr17	27756766	27800529	-	NOS2	4843,339345	ENST00000313735;ENST00000697337	GO:0001666(response to hypoxia);GO:0001912(positive regulation of leukocyte mediated cytotoxicity);GO:0002227(innate immune response in mucosa);GO:0004517(nitric-oxide synthase activity);GO:0005515(protein binding);GO:0005516(calmodulin binding);GO:0005634(nucleus);GO:0005654(nucleoplasm);GO:0005737(cytoplasm);GO:0005777(peroxisome);GO:0005782(peroxisomal matrix);GO:0005829(cytosol);GO:0005886(pl…	00220(Arginine biosynthesis);00330(Arginine and proline metabolism);01100(Metabolic pathways);04020(Calcium signaling pathway);04066(HIF-1 signaling pathway);04146(Peroxisome);04371(Apelin signaling pathway);04926(Relaxin signaling pathway);05010(Alzheimer disease);05014(Amyotrophic lateral sclerosis);05022(Pathways of neurodegeneration - multiple diseases);05133(Pertussis);05140(Leishmaniasis);0…	K13241	EC:1.14.13.39	NA	nitric oxide synthase 2 [Source:HGNC Symbol;Acc:HGNC:7873]	protein_coding;nonsense_mediated_decay	DOID:0014667(disease_of_metabolism);DOID:0050013(carbohydrate_metabolism_disease);DOID:0050117(disease_by_infectious_agent);DOID:0050136(systemic_mycosis);DOID:0050155(sensory_system_disease);DOID:0050161(lower_respiratory_tract_disease);DOID:0050177(monogenic_disease);DOID:0050292(primary_systemic_mycosis);DOID:0050338(primary_bacterial_infectious_disease);DOID:0050686(organ_system_cancer);DOID:…	R-HSA-418436(Nitric Oxide Synthase (NOS) produces Nitric Oxide (NO));R-HSA-6790041(Expression of STAT3-upregulated cytosolic proteins);R-HSA-9033233(PEX5S,L binds cargo proteins containing PTS1);R-HSA-9033235(Cargo of PEX5S,L translocates from the cytosol to the peroxisomal matrix);R-HSA-9033236(PEX5S,L:Cargo binds PEX13:PEX14:PEX2:PEX10:PEX12 (Docking and Translocation Module));R-HSA-9636261(NOS…	0.0196982	0	0	0.0098339	8	0	0	4
ENSG00000007174	chr17	11598470	11969748	+	DNAH9	1770	ENST00000262442	GO:0000166(nucleotide binding);GO:0003341(cilium movement);GO:0005515(protein binding);GO:0005524(ATP binding);GO:0005576(extracellular region);GO:0005737(cytoplasm);GO:0005856(cytoskeleton);GO:0005858(axonemal dynein complex);GO:0005874(microtubule);GO:0005929(cilium);GO:0005930(axoneme);GO:0007018(microtubule-based movement);GO:0008569(minus-end-directed microtubule motor activity);GO:0030030(c…	05014(Amyotrophic lateral sclerosis);05016(Huntington disease);05022(Pathways of neurodegeneration - multiple diseases)	NA	NA	NA	dynein axonemal heavy chain 9 [Source:HGNC Symbol;Acc:HGNC:2953]	protein_coding	NA	NA	0.101244	0.0942717	0.0538024	0.0560645	113	109	59	63
ENSG00000007202	chr17	28614446	28645454	-	KIAA0100	9703	ENST00000528896;ENST00000389003;ENST00000583860;ENST00000580395;ENST00000577261;ENST00000582417;ENST00000581064;ENST00000580882;ENST00000577417;ENST00000577580;ENST00000579253;ENST00000582901	GO:0005515(protein binding);GO:0005576(extracellular region);GO:0005576(extracellular region)	NA	NA	NA	NA	KIAA0100 [Source:HGNC Symbol;Acc:HGNC:28960]	protein_coding;retained_intron	DOID:0050686(organ_system_cancer);DOID:14566(disease_of_cellular_proliferation);DOID:1612(breast_cancer);DOID:162(cancer);DOID:3459(breast_carcinoma);DOID:4(disease);DOID:5093(thoracic_cancer)	NA	23.9283	22.7138	24.0955	24.4329	14545	14196	14347	14875
ENSG00000007216	chr17	28473293	28497781	+	SLC13A2	9058	ENST00000444914	GO:0005515(protein binding);GO:0005886(plasma membrane);GO:0005887(integral component of plasma membrane);GO:0006811(ion transport);GO:0006814(sodium ion transport);GO:0015141(succinate transmembrane transporter activity);GO:0015293(symporter activity);GO:0015361(low-affinity sodium:dicarboxylate symporter activity);GO:0016020(membrane);GO:0016021(integral component of membrane);GO:0022857(transm…	NA	NA	NA	NA	solute carrier family 13 member 2 [Source:HGNC Symbol;Acc:HGNC:10917]	protein_coding	DOID:4(disease)	R-HSA-433131(NaDC1 co-transports dicarboxylic acids and a sodium ion)	0.00935619	0	0	0	2	0	0	0
ENSG00000007237	chr17	9910609	10114553	-	GAS7	8522	ENST00000432992;ENST00000437099;ENST00000585266;ENST00000580865;ENST00000542249;ENST00000579158;ENST00000581112;ENST00000578456;ENST00000584146;ENST00000578655;ENST00000580043	GO:0005515(protein binding);GO:0005737(cytoplasm);GO:0005884(actin filament);GO:0005886(plasma membrane);GO:0007399(nervous system development);GO:0030041(actin filament polymerization);GO:0030154(cell differentiation);GO:0042802(identical protein binding);GO:0048812(neuron projection morphogenesis);GO:0051015(actin filament binding);GO:0051015(actin filament binding)	NA	NA	NA	NA	growth arrest specific 7 [Source:HGNC Symbol;Acc:HGNC:4169]	protein_coding;processed_transcript;retained_intron	DOID:0050686(organ_system_cancer);DOID:1192(peripheral_nervous_system_neoplasm);DOID:14566(disease_of_cellular_proliferation);DOID:162(cancer);DOID:2621(autonomic_nervous_system_neoplasm);DOID:3093(nervous_system_cancer);DOID:4(disease);DOID:769(neuroblastoma)	NA	12.8299	12.3194	9.54684	10.14	8581	8473	6255	6794
ENSG00000007255	chr19	45162928	45178237	-	TRAPPC6A	79090	ENST00000006275;ENST00000588062;ENST00000585934;ENST00000592647;ENST00000587818	GO:0005515(protein binding);GO:0005737(cytoplasm);GO:0005783(endoplasmic reticulum);GO:0005794(Golgi apparatus);GO:0005801(cis-Golgi network);GO:0005802(trans-Golgi network);GO:0005829(cytosol);GO:0006888(endoplasmic reticulum to Golgi vesicle-mediated transport);GO:0016192(vesicle-mediated transport);GO:0030008(TRAPP complex);GO:0043087(regulation of GTPase activity);GO:0048193(Golgi vesicle tra…	NA	NA	NA	NA	trafficking protein particle complex subunit 6A [Source:HGNC Symbol;Acc:HGNC:23069]	protein_coding;retained_intron	NA	R-HSA-5694409(Nucleotide exchange on RAB1);R-HSA-5694418(RAB1:GTP binds USO1 and GORASP1:GOLGA2);R-HSA-5694439(COPII coat binds TRAPPCII and RAB1:GDP);R-HSA-5694441(CSNK1D phosphorylates SEC23);R-HSA-8877475(TRAPPC complexes exchange GTP for GDP on RAB1)	5.39507	6.13815	6.36781	6.99832	334	390	386	432
ENSG00000007264	chr19	3777973	3801812	-	MATK	4145	ENST00000310132;ENST00000588983;ENST00000587180	GO:0000166(nucleotide binding);GO:0004672(protein kinase activity);GO:0004712(protein serine/threonine/tyrosine kinase activity);GO:0004713(protein tyrosine kinase activity);GO:0004715(non-membrane spanning protein tyrosine kinase activity);GO:0005515(protein binding);GO:0005524(ATP binding);GO:0005737(cytoplasm);GO:0005829(cytosol);GO:0006468(protein phosphorylation);GO:0008284(positive regulati…	04722(Neurotrophin signaling pathway);04722(Neurotrophin signaling pathway)	K08888	EC:2.7.10.2	NA	megakaryocyte-associated tyrosine kinase [Source:HGNC Symbol;Acc:HGNC:6906]	protein_coding	DOID:0050686(organ_system_cancer);DOID:10155(intestinal_cancer);DOID:1192(peripheral_nervous_system_neoplasm);DOID:1319(brain_cancer);DOID:14566(disease_of_cellular_proliferation);DOID:1612(breast_cancer);DOID:162(cancer);DOID:219(colon_cancer);DOID:2621(autonomic_nervous_system_neoplasm);DOID:3093(nervous_system_cancer);DOID:3119(gastrointestinal_system_cancer);DOID:3620(central_nervous_system_c…	R-HSA-1963563(MATK (CSK homologous kinase) binds phosphorylated ERBB2)	0.360252	0.230304	0.355369	0.289746	99	66	95	80
ENSG00000007312	chr17	63928738	63932331	-	CD79B	974	ENST00000698624;ENST00000006750;ENST00000392795;ENST00000559358;ENST00000349817;ENST00000558969;ENST00000583260	GO:0002250(adaptive immune response);GO:0002376(immune system process);GO:0004888(transmembrane signaling receptor activity);GO:0005515(protein binding);GO:0005886(plasma membrane);GO:0005887(integral component of plasma membrane);GO:0006955(immune response);GO:0007165(signal transduction);GO:0007166(cell surface receptor signaling pathway);GO:0009897(external side of plasma membrane);GO:0016020(…	04662(B cell receptor signaling pathway);04662(B cell receptor signaling pathway)	NA	NA	NA	CD79b molecule [Source:HGNC Symbol;Acc:HGNC:1699]	retained_intron;protein_coding	DOID:0050686(organ_system_cancer);DOID:0060083(immune_system_cancer);DOID:0070004(myeloma);DOID:14566(disease_of_cellular_proliferation);DOID:162(cancer);DOID:2531(hematologic_cancer);DOID:4960(bone_marrow_cancer);DOID:4(disease);DOID:9538(multiple_myeloma)	R-HSA-1112666(BLNK (SLP-65) Signalosome hydrolyzes phosphatidyinositol bisphosphate forming diacylglycerol and inositol-1,4,5-trisphosphate);R-HSA-5690701(SHP1 binds p-CD22);R-HSA-5690702(LYN phosphorylates CD22);R-HSA-5690740(CD22 binds B-cell receptor);R-HSA-9606151(Phosphorylated BLNK (SLP65, in Antigen:p-BCR:p-SYK:p-BLNK:CIN85:GRB2:SOS1) binds BTK, PLCG2, VAV1, NCK1);R-HSA-9606159(BTK autopho…	1.6088	1.75503	2.09812	2.34249	228	256	290	332
ENSG00000007314	chr17	63938554	63972918	-	SCN4A	6329	ENST00000435607	GO:0001518(voltage-gated sodium channel complex);GO:0005216(ion channel activity);GO:0005244(voltage-gated ion channel activity);GO:0005248(voltage-gated sodium channel activity);GO:0005261(cation channel activity);GO:0005272(sodium channel activity);GO:0005515(protein binding);GO:0005886(plasma membrane);GO:0005887(integral component of plasma membrane);GO:0006811(ion transport);GO:0006814(sodiu…	NA	NA	NA	NA	sodium voltage-gated channel alpha subunit 4 [Source:HGNC Symbol;Acc:HGNC:10591]	protein_coding	DOID:0014667(disease_of_metabolism);DOID:0080000(muscular_disease);DOID:1029(familial_periodic_paralysis);DOID:10459(common_cold);DOID:1289(neurodegenerative_disease);DOID:14451(hyperkalemic_periodic_paralysis);DOID:14452(hypokalemic_periodic_paralysis);DOID:150(disease_of_mental_health);DOID:1579(respiratory_system_disease);DOID:17(musculoskeletal_system_disease);DOID:2106(Thomsen_disease);DOID:…	R-HSA-373739(Ankyrins link voltage-gated sodium and potassium channels to spectrin and L1);R-HSA-5576895(SCNAs:SNCBs transport Na+ from extracellular region to cytosol)	0.00732305	0	0.018141	0	4	0	10	0
ENSG00000007341	chr1	112523518	112620825	-	ST7L	54879	ENST00000358039;ENST00000361846;ENST00000360743;ENST00000490715;ENST00000480988;ENST00000498197;ENST00000477682;ENST00000369669;ENST00000490067;ENST00000497457;ENST00000343210;ENST00000369666;ENST00000463235;ENST00000497235;ENST00000369664;ENST00000479436;ENST00000470519;ENST00000459630;ENST00000477332;ENST00000473206;ENST00000485753;ENST00000470683;ENST00000498383;ENST00000467335;ENST00000492274	GO:0005515(protein binding);GO:0016020(membrane);GO:0016021(integral component of membrane);GO:0030308(negative regulation of cell growth);GO:0030308(negative regulation of cell growth)	NA	NA	NA	NA	suppression of tumorigenicity 7 like [Source:HGNC Symbol;Acc:HGNC:18441]	protein_coding;nonsense_mediated_decay;processed_transcript	NA	NA	2.81806	3.10148	2.84319	2.07755	1512	1711	1498	1119
ENSG00000007350	X	154295795	154330350	+	TKTL1	8277	ENST00000369912;ENST00000482044	GO:0003824(catalytic activity);GO:0004802(transketolase activity);GO:0005634(nucleus);GO:0005737(cytoplasm);GO:0005829(cytosol);GO:0006007(glucose catabolic process);GO:0006772(thiamine metabolic process);GO:0016740(transferase activity);GO:0030976(thiamine pyrophosphate binding);GO:0046872(metal ion binding);GO:0046872(metal ion binding)	00030(Pentose phosphate pathway);01100(Metabolic pathways);01200(Carbon metabolism);01230(Biosynthesis of amino acids);01230(Biosynthesis of amino acids)	K00615	EC:2.2.1.1	NA	transketolase like 1 [Source:HGNC Symbol;Acc:HGNC:11835]	protein_coding;processed_transcript	DOID:0050686(organ_system_cancer);DOID:14566(disease_of_cellular_proliferation);DOID:162(cancer);DOID:170(endocrine_gland_cancer);DOID:1781(thyroid_cancer);DOID:3119(gastrointestinal_system_cancer);DOID:3571(liver_cancer);DOID:3963(thyroid_carcinoma);DOID:4(disease);DOID:684(hepatocellular_carcinoma);DOID:686(liver_carcinoma)	NA	0.103871	0.0577767	0.0957274	0.0721027	25	15	23	17
ENSG00000007372	chr11	31784779	31817948	-	PAX6	5080	ENST00000643871;ENST00000638914;ENST00000638685;ENST00000474783;ENST00000533333;ENST00000471303;ENST00000640038;ENST00000639394;ENST00000638913;ENST00000530373;ENST00000639054;ENST00000639943;ENST00000532916;ENST00000531910;ENST00000527769;ENST00000638278	GO:0000122(negative regulation of transcription by RNA polymerase II);GO:0000132(establishment of mitotic spindle orientation);GO:0000785(chromatin);GO:0000976(transcription cis-regulatory region binding);GO:0000978(RNA polymerase II cis-regulatory region sequence-specific DNA binding);GO:0000979(RNA polymerase II core promoter sequence-specific DNA binding);GO:0000981(DNA-binding transcription f…	04550(Signaling pathways regulating pluripotency of stem cells);04950(Maturity onset diabetes of the young);04950(Maturity onset diabetes of the young)	NA	NA	PAX	paired box 6 [Source:HGNC Symbol;Acc:HGNC:8620]	protein_coding;retained_intron;nonsense_mediated_decay;processed_transcript	DOID:0050155(sensory_system_disease);DOID:0050686(organ_system_cancer);DOID:0080015(physical_disorder);DOID:10907(microcephaly);DOID:11054(urinary_bladder_cancer);DOID:110(lens_disease);DOID:11830(myopia);DOID:12271(aniridia);DOID:1279(ocular_motility_disease);DOID:14566(disease_of_cellular_proliferation);DOID:1492(eye_and_adnexa_disease);DOID:162(cancer);DOID:225(syndrome);DOID:240(iris_disease)…	R-HSA-211272(FOXOA2-, MAFA-, and PAX6-dependent synthesis of PDX1 protein);R-HSA-211289(MAFA-, NKX2-2-, PAX6-, and PDX1-dependent synthesis of insulin precursor protein);R-HSA-381799(Synthesis of Preproglucagon in intestinal L cells);R-HSA-400500(Synthesis of prepro-Glucose-dependent Insulinotropic Polypeptide (preproGIP) in intestinal K cells);R-HSA-5617874(HOXD4 gene is transcribed);R-HSA-56178…	0.0267952	0.0266867	0.0553155	0.0379379	40	41	78	57
ENSG00000007376	chr16	784974	788397	-	RPUSD1	113000	ENST00000561734;ENST00000007264;ENST00000565809;ENST00000567114;ENST00000569601;ENST00000565377;ENST00000567283;ENST00000562070;ENST00000565503;ENST00000563560	GO:0000455(enzyme-directed rRNA pseudouridine synthesis);GO:0001522(pseudouridine synthesis);GO:0003674(molecular_function);GO:0003723(RNA binding);GO:0005515(protein binding);GO:0005575(cellular_component);GO:0008150(biological_process);GO:0009451(RNA modification);GO:0009982(pseudouridine synthase activity);GO:0009982(pseudouridine synthase activity)	NA	NA	NA	NA	RNA pseudouridine synthase domain containing 1 [Source:HGNC Symbol;Acc:HGNC:14173]	protein_coding;nonsense_mediated_decay	NA	NA	12.5668	11.8048	10.1925	10.6698	2296	2217	1823	1951
ENSG00000007384	chr16	58059	72631	-	RHBDF1	64285	ENST00000262316;ENST00000486045;ENST00000493647;ENST00000482904;ENST00000417043;ENST00000487201;ENST00000450643;ENST00000472390	GO:0000139(Golgi membrane);GO:0004252(serine-type endopeptidase activity);GO:0005515(protein binding);GO:0005783(endoplasmic reticulum);GO:0005789(endoplasmic reticulum membrane);GO:0005794(Golgi apparatus);GO:0008283(cell population proliferation);GO:0015031(protein transport);GO:0016020(membrane);GO:0016021(integral component of membrane);GO:0016477(cell migration);GO:0019838(growth factor bind…	NA	NA	NA	NA	rhomboid 5 homolog 1 [Source:HGNC Symbol;Acc:HGNC:20561]	protein_coding;retained_intron;nonsense_mediated_decay	DOID:0050687(cell_type_cancer);DOID:14566(disease_of_cellular_proliferation);DOID:162(cancer);DOID:2994(germ_cell_cancer);DOID:4766(embryoma);DOID:4(disease);DOID:688(embryonal_cancer)	NA	13.1675	12.362	8.00297	8.35497	4263	4114	2540	2710
ENSG00000007392	chr16	188969	229463	-	LUC7L	55692	ENST00000426094;ENST00000337351;ENST00000397783;ENST00000629543;ENST00000468732;ENST00000429378;ENST00000293872;ENST00000490762;ENST00000464711;ENST00000442701;ENST00000397780;ENST00000419516;ENST00000495349;ENST00000418978;ENST00000443357;ENST00000469109;ENST00000467552	GO:0003729(mRNA binding);GO:0005515(protein binding);GO:0005685(U1 snRNP);GO:0006376(mRNA splice site selection);GO:0042802(identical protein binding);GO:0045843(negative regulation of striated muscle tissue development);GO:0050733(RS domain binding);GO:0071004(U2-type prespliceosome);GO:0071004(U2-type prespliceosome)	NA	NA	NA	NA	LUC7 like [Source:HGNC Symbol;Acc:HGNC:6723]	nonsense_mediated_decay;protein_coding;retained_intron	NA	NA	5.15878	5.10562	5.45339	5.50334	2105	2143	2179	2251
ENSG00000007402	chr3	50362613	50504244	-	CACNA2D2	9254	ENST00000424201;ENST00000423994;ENST00000483620	GO:0005244(voltage-gated ion channel activity);GO:0005245(voltage-gated calcium channel activity);GO:0005262(calcium channel activity);GO:0005886(plasma membrane);GO:0005891(voltage-gated calcium channel complex);GO:0006811(ion transport);GO:0006816(calcium ion transport);GO:0016020(membrane);GO:0016021(integral component of membrane);GO:0034765(regulation of ion transmembrane transport);GO:00468…	04010(MAPK signaling pathway);04260(Cardiac muscle contraction);04261(Adrenergic signaling in cardiomyocytes);04921(Oxytocin signaling pathway);05410(Hypertrophic cardiomyopathy);05412(Arrhythmogenic right ventricular cardiomyopathy);05414(Dilated cardiomyopathy);05414(Dilated cardiomyopathy)	NA	NA	NA	calcium voltage-gated channel auxiliary subunit alpha2delta 2 [Source:HGNC Symbol;Acc:HGNC:1400]	protein_coding;retained_intron	DOID:14566(disease_of_cellular_proliferation);DOID:162(cancer);DOID:4(disease)	R-HSA-210420(Ca2+ influx through voltage gated Ca2+ channels);R-HSA-265166(Exocytosis of Insulin);R-HSA-265645(Calcium Influx through Voltage-gated Calcium Channels);R-HSA-400046(L-type Calcium Channels close in pancreatic beta cells);R-HSA-5577213(LTCC multimer transports Ca2+ from extracellular region to cytosol);R-HSA-9614031(Class IV antihypertensives bind LTCC multimer);R-HSA-9659515(CACNA1D…	0.289327	0.406206	0.550135	0.286545	124	180	232	125
ENSG00000007516	chr16	1333638	1349441	+	BAIAP3	8938	ENST00000324385;ENST00000628027;ENST00000568198;ENST00000561602;ENST00000567203;ENST00000566389	GO:0000149(SNARE binding);GO:0001956(positive regulation of neurotransmitter secretion);GO:0005509(calcium ion binding);GO:0005515(protein binding);GO:0005543(phospholipid binding);GO:0005737(cytoplasm);GO:0005768(endosome);GO:0005794(Golgi apparatus);GO:0005829(cytosol);GO:0005886(plasma membrane);GO:0006887(exocytosis);GO:0007186(G protein-coupled receptor signaling pathway);GO:0016020(membrane…	05202(Transcriptional misregulation in cancer);05202(Transcriptional misregulation in cancer)	NA	NA	NA	BAI1 associated protein 3 [Source:HGNC Symbol;Acc:HGNC:948]	protein_coding;retained_intron	NA	NA	0.176138	0.186192	0.214281	0.129153	72	79	87	53
ENSG00000007520	chr16	1349240	1351878	-	TSR3	115939	ENST00000007390;ENST00000566296	GO:0000154(rRNA modification);GO:0000455(enzyme-directed rRNA pseudouridine synthesis);GO:0005737(cytoplasm);GO:0005829(cytosol);GO:0006364(rRNA processing);GO:0016740(transferase activity);GO:0030490(maturation of SSU-rRNA);GO:0042254(ribosome biogenesis);GO:0106388(18S rRNA aminocarboxypropyltransferase activity);GO:1904047(S-adenosyl-L-methionine binding);GO:1904047(S-adenosyl-L-methionine bin…	NA	NA	NA	NA	TSR3 ribosome maturation factor [Source:HGNC Symbol;Acc:HGNC:14175]	protein_coding;nonsense_mediated_decay	NA	R-HSA-8868783(TSR3 transfers aminocarboxypropyl group from S-adenosylmethionine to N(1)-methylpseudouridine-1248 of 18SE rRNA yielding N(1)-methyl-N(3)-aminocarboxypropylpseudouridine-1248)	26.8838	25.6155	27.6025	25.835	2142	2099	2154	2062
ENSG00000007541	chr16	566995	584108	+	PIGQ	9091	ENST00000439574;ENST00000321878;ENST00000422307;ENST00000026218;ENST00000470411;ENST00000637701;ENST00000443147;ENST00000635909;ENST00000636005;ENST00000637468;ENST00000638143;ENST00000544860;ENST00000537901;ENST00000635935;ENST00000420990;ENST00000480424;ENST00000540241;ENST00000476438;ENST00000540548;ENST00000634341	GO:0000506(glycosylphosphatidylinositol-N-acetylglucosaminyltransferase (GPI-GnT) complex);GO:0005515(protein binding);GO:0005783(endoplasmic reticulum);GO:0005789(endoplasmic reticulum membrane);GO:0005975(carbohydrate metabolic process);GO:0006506(GPI anchor biosynthetic process);GO:0016020(membrane);GO:0016021(integral component of membrane);GO:0016021(integral component of membrane)	00563(Glycosylphosphatidylinositol (GPI)-anchor biosynthesis);01100(Metabolic pathways);01100(Metabolic pathways)	NA	NA	NA	phosphatidylinositol glycan anchor biosynthesis class Q [Source:HGNC Symbol;Acc:HGNC:14135]	protein_coding;processed_transcript;nonsense_mediated_decay;retained_intron	NA	R-HSA-162730(phosphatidylinositol + UDP-N-acetyl-D-glucosamine -> N-acetylglucosaminyl-PI + UDP)	3.46282	3.09948	3.7788	3.47875	1800	1655	1924	1809
ENSG00000007545	chr16	1612337	1677908	+	CRAMP1	57585	ENST00000674071;ENST00000397412;ENST00000293925;ENST00000492778;ENST00000498594;ENST00000415022;ENST00000466562;ENST00000467286;ENST00000468839	GO:0003677(DNA binding);GO:0003682(chromatin binding);GO:0005634(nucleus);GO:0007389(pattern specification process);GO:0007389(pattern specification process)	NA	NA	NA	NA	cramped chromatin regulator homolog 1 [Source:HGNC Symbol;Acc:HGNC:14122]	protein_coding;retained_intron	NA	NA	7.10066	7.21994	6.81889	6.6166	4022	4206	3783	3756
ENSG00000007866	chr6	35473597	35497079	-	TEAD3	7005	ENST00000402886;ENST00000338863;ENST00000639578	GO:0000785(chromatin);GO:0000978(RNA polymerase II cis-regulatory region sequence-specific DNA binding);GO:0000981(DNA-binding transcription factor activity, RNA polymerase II-specific);GO:0003677(DNA binding);GO:0003700(DNA-binding transcription factor activity);GO:0005515(protein binding);GO:0005634(nucleus);GO:0005654(nucleoplasm);GO:0005667(transcription regulator complex);GO:0006355(regulati…	04390(Hippo signaling pathway);04392(Hippo signaling pathway - multiple species);04392(Hippo signaling pathway - multiple species)	NA	NA	TEA	TEA domain transcription factor 3 [Source:HGNC Symbol;Acc:HGNC:11716]	nonsense_mediated_decay;protein_coding	NA	R-HSA-1989766(Expression of CTGF);R-HSA-2032781(WWTR1 (TAZ) binds TEAD);R-HSA-8871266(YAP1 binds TEAD3);R-HSA-8951676(RUNX3 binds TEADs and YAP1);R-HSA-8951695(TEADs:YAP1 binds CTGF gene)	5.66326	5.20872	4.79551	5.12748	1137	1076	944	1032
ENSG00000007908	chr1	169722640	169734079	-	SELE	6401	ENST00000333360	GO:0002092(positive regulation of receptor internalization);GO:0002523(leukocyte migration involved in inflammatory response);GO:0004888(transmembrane signaling receptor activity);GO:0005515(protein binding);GO:0005615(extracellular space);GO:0005886(plasma membrane);GO:0005887(integral component of plasma membrane);GO:0005901(caveola);GO:0005905(clathrin-coated pit);GO:0006954(inflammatory respo…	04514(Cell adhesion molecules);04668(TNF signaling pathway);04933(AGE-RAGE signaling pathway in diabetic complications);05143(African trypanosomiasis);05144(Malaria);05418(Fluid shear stress and atherosclerosis)	NA	NA	NA	selectin E [Source:HGNC Symbol;Acc:HGNC:10718]	protein_coding	DOID:0014667(disease_of_metabolism);DOID:0050013(carbohydrate_metabolism_disease);DOID:0050155(sensory_system_disease);DOID:0050177(monogenic_disease);DOID:0050615(respiratory_system_cancer);DOID:0050686(organ_system_cancer);DOID:0050687(cell_type_cancer);DOID:0050737(autosomal_recessive_disease);DOID:0050739(autosomal_genetic_disease);DOID:0050828(artery_disease);DOID:0060005(autoimmune_disease_…	R-HSA-202724(P-selectin binds P-selectin ligand);R-HSA-2870221(E-selectin binds E-selectin ligand)	0	0.0100534	0	0	0	4	0	0
ENSG00000007923	chr1	6634168	6701822	-	DNAJC11	55735	ENST00000451196;ENST00000377577;ENST00000690452;ENST00000689025;ENST00000691481;ENST00000686243;ENST00000688524;ENST00000472414;ENST00000685129;ENST00000689169;ENST00000685360;ENST00000689474;ENST00000690062;ENST00000465508;ENST00000294401;ENST00000426784;ENST00000473993;ENST00000685485;ENST00000691444;ENST00000688162;ENST00000485073;ENST00000460594;ENST00000693337;ENST00000465911	GO:0001401(SAM complex);GO:0005515(protein binding);GO:0005654(nucleoplasm);GO:0005739(mitochondrion);GO:0005741(mitochondrial outer membrane);GO:0007007(inner mitochondrial membrane organization);GO:0016020(membrane);GO:0016607(nuclear speck);GO:0042407(cristae formation);GO:0061617(MICOS complex);GO:0140275(MIB complex);GO:0140275(MIB complex)	NA	NA	NA	NA	DnaJ heat shock protein family (Hsp40) member C11 [Source:HGNC Symbol;Acc:HGNC:25570]	protein_coding;retained_intron;nonsense_mediated_decay;processed_transcript	DOID:0050686(organ_system_cancer);DOID:1192(peripheral_nervous_system_neoplasm);DOID:14566(disease_of_cellular_proliferation);DOID:162(cancer);DOID:2621(autonomic_nervous_system_neoplasm);DOID:3093(nervous_system_cancer);DOID:4(disease);DOID:769(neuroblastoma)	R-HSA-8949609(Formation of MIB complex containing the MICOS complex causes curvature of mitochondrial inner membrane)	10.3602	10.2469	11.8488	12.6511	8314	8458	9314	10171
ENSG00000007944	chr6	16129086	16148248	+	MYLIP	29116	ENST00000356840;ENST00000349606	GO:0004842(ubiquitin-protein transferase activity);GO:0005515(protein binding);GO:0005737(cytoplasm);GO:0005829(cytosol);GO:0005856(cytoskeleton);GO:0005886(plasma membrane);GO:0006511(ubiquitin-dependent protein catabolic process);GO:0007399(nervous system development);GO:0008092(cytoskeletal protein binding);GO:0010977(negative regulation of neuron projection development);GO:0010989(negative re…	04979(Cholesterol metabolism);04979(Cholesterol metabolism)	K10637	EC:2.3.2.27	NA	myosin regulatory light chain interacting protein [Source:HGNC Symbol;Acc:HGNC:21155]	protein_coding	NA	R-HSA-8854628(MYLIP dimer ubiquitinates VLDLR on Lys-839);R-HSA-9623365(Expression of MYLIP regulated by NR1H2,3);R-HSA-983140(Transfer of Ub from E2 to substrate and release of E2);R-HSA-983147(Release of E3 from polyubiquitinated substrate);R-HSA-983156(Polyubiquitination of substrate);R-HSA-983157(Interaction of E3 with substrate and E2-Ub complex)	5.93834	5.62046	5.70428	5.5576	1201	1169	1131	1126
ENSG00000007952	X	100843324	100874359	-	NOX1	27035	ENST00000372966	GO:0000165(MAPK cascade);GO:0001525(angiogenesis);GO:0003081(regulation of systemic arterial blood pressure by renin-angiotensin);GO:0005244(voltage-gated ion channel activity);GO:0005515(protein binding);GO:0005737(cytoplasm);GO:0005768(endosome);GO:0005769(early endosome);GO:0005886(plasma membrane);GO:0006739(NADP metabolic process);GO:0006811(ion transport);GO:0006952(defense response);GO:000…	04380(Osteoclast differentiation);04933(AGE-RAGE signaling pathway in diabetic complications);05010(Alzheimer disease);05022(Pathways of neurodegeneration - multiple diseases);05418(Fluid shear stress and atherosclerosis)	NA	NA	NA	NADPH oxidase 1 [Source:HGNC Symbol;Acc:HGNC:7889]	protein_coding	DOID:0014667(disease_of_metabolism);DOID:0050013(carbohydrate_metabolism_disease);DOID:0050686(organ_system_cancer);DOID:0050828(artery_disease);DOID:0060072(benign_neoplasm);DOID:0060083(immune_system_cancer);DOID:0060084(cell_type_benign_neoplasm);DOID:0060158(acquired_metabolic_disease);DOID:10591(pre_eclampsia);DOID:10763(hypertension);DOID:1159(functional_gastric_disease);DOID:1240(leukemia)…	R-HSA-5668714(RAC1:GTP binds NOX1 complex);R-HSA-5668718(NOX1 complex:RAC1:GTP generates superoxide from oxygen);R-HSA-9013145(RAC1 binds effectors at the plasma membrane);R-HSA-9018808(RAC3 binds effectors at the plasma membrane);R-HSA-9673794(ppDVL:RAC1:GTP binds NOX1 complex);R-HSA-9673797(NOX1 complex:pp-DVL:RAC1:GTP generates superoxide from oxygen)	0.065559	0.059192	0.114107	0.078977	11	11	19	14
ENSG00000007968	chr1	23506438	23531233	-	E2F2	1870	ENST00000361729;ENST00000487237	GO:0000785(chromatin);GO:0000977(RNA polymerase II transcription regulatory region sequence-specific DNA binding);GO:0000978(RNA polymerase II cis-regulatory region sequence-specific DNA binding);GO:0000981(DNA-binding transcription factor activity, RNA polymerase II-specific);GO:0000987(cis-regulatory region sequence-specific DNA binding);GO:0001228(DNA-binding transcription activator activity, …	01522(Endocrine resistance);04110(Cell cycle);04218(Cellular senescence);04934(Cushing syndrome);05160(Hepatitis C);05161(Hepatitis B);05163(Human cytomegalovirus infection);05166(Human T-cell leukemia virus 1 infection);05167(Kaposi sarcoma-associated herpesvirus infection);05169(Epstein-Barr virus infection);05200(Pathways in cancer);05206(MicroRNAs in cancer);05212(Pancreatic cancer);05214(Gli…	NA	NA	E2F	E2F transcription factor 2 [Source:HGNC Symbol;Acc:HGNC:3114]	protein_coding;processed_transcript	DOID:14566(disease_of_cellular_proliferation);DOID:162(cancer);DOID:4(disease)	R-HSA-3209096(E2F1, E2F2, or E2F3 and SP1 bind p14ARF promoter);R-HSA-3209109(E2F1/E2F2/E2F3 and SP1 stimulate transcription of p14ARF mRNA);R-HSA-3240765(E2F1/2/3:DP1/2 binds EED gene promoter);R-HSA-3240766(E2F1/2/3:DP1/2 binds SUZ12 gene promoter);R-HSA-3240777(E2F1/2/3:DP1/2 binds EZH2 gene promoter);R-HSA-3240782(E2F1/2/3 stimulates EED transcription);R-HSA-3240783(E2F1/2/3 stimulates EZH2 t…	1.13384	1.0667	1.80325	1.83573	409	396	635	662
ENSG00000008018	chr6	170535120	170553307	-	PSMB1	5689	ENST00000262193;ENST00000462957	GO:0000502(proteasome complex);GO:0005515(protein binding);GO:0005576(extracellular region);GO:0005634(nucleus);GO:0005654(nucleoplasm);GO:0005737(cytoplasm);GO:0005829(cytosol);GO:0005839(proteasome core complex);GO:0008233(peptidase activity);GO:0010498(proteasomal protein catabolic process);GO:0019774(proteasome core complex, beta-subunit complex);GO:0034774(secretory granule lumen);GO:0043161…	03050(Proteasome);05010(Alzheimer disease);05012(Parkinson disease);05014(Amyotrophic lateral sclerosis);05016(Huntington disease);05017(Spinocerebellar ataxia);05020(Prion disease);05022(Pathways of neurodegeneration - multiple diseases);05022(Pathways of neurodegeneration - multiple diseases)	K02732	EC:3.4.25.1	NA	proteasome 20S subunit beta 1 [Source:HGNC Symbol;Acc:HGNC:9537]	protein_coding;processed_transcript	NA	R-HSA-1168640(Ubiquitinated IkB is degraded);R-HSA-1234159(Proteasome proteolyzes ub-HIF-alpha);R-HSA-1236935(Proteasomal cleavage of substrate);R-HSA-1236970(Proteasomal clevage of exogenous antigen);R-HSA-1504193(Ubiquitinated DVL is degraded by the proteasome);R-HSA-174058(Degradation of multiubiquitinated Cdh1);R-HSA-174105(Degradation of multiubiquitinated cell cycle proteins);R-HSA-174202(D…	71.1881	74.8007	73.1747	69.7053	10398	11234	10469	10198
ENSG00000008056	X	47571901	47619857	-	SYN1	6853	ENST00000295987;ENST00000638337	GO:0000795(synaptonemal complex);GO:0003779(actin binding);GO:0005524(ATP binding);GO:0005794(Golgi apparatus);GO:0005829(cytosol);GO:0005856(cytoskeleton);GO:0007268(chemical synaptic transmission);GO:0007269(neurotransmitter secretion);GO:0008021(synaptic vesicle);GO:0014069(postsynaptic density);GO:0019901(protein kinase binding);GO:0030054(cell junction);GO:0030424(axon);GO:0030425(dendrite);…	NA	NA	NA	NA	synapsin I [Source:HGNC Symbol;Acc:HGNC:11494]	protein_coding;retained_intron	DOID:150(disease_of_mental_health);DOID:1561(cognitive_disorder);DOID:2468(psychotic_disorder);DOID:4(disease);DOID:5419(schizophrenia)	R-HSA-380574(Dopamine synaptic vesicle docking and priming);R-HSA-380869(Release of docked dopamine loaded synaptic vesicle);R-HSA-380901(Release of docked serotonin loaded synaptic vesicle);R-HSA-380905(Serotonin loaded synaptic vesicle docking and priming);R-HSA-9662096(Exocytosis of glutamate from cochlear inner hair cell)	0.0955313	0.220347	0.0596417	0.11352	24	57	15	28
ENSG00000008083	chr6	15246069	15522042	+	JARID2	3720	ENST00000341776;ENST00000397311;ENST00000474854	GO:0000122(negative regulation of transcription by RNA polymerase II);GO:0001889(liver development);GO:0003677(DNA binding);GO:0003682(chromatin binding);GO:0005515(protein binding);GO:0005634(nucleus);GO:0005654(nucleoplasm);GO:0005739(mitochondrion);GO:0006325(chromatin organization);GO:0006338(chromatin remodeling);GO:0007417(central nervous system development);GO:0008283(cell population proli…	04550(Signaling pathways regulating pluripotency of stem cells);04550(Signaling pathways regulating pluripotency of stem cells)	NA	NA	ARID	jumonji and AT-rich interaction domain containing 2 [Source:HGNC Symbol;Acc:HGNC:6196]	protein_coding;processed_transcript	DOID:1089(tethered_spinal_cord_syndrome);DOID:114(heart_disease);DOID:1287(cardiovascular_system_disease);DOID:150(disease_of_mental_health);DOID:1561(cognitive_disorder);DOID:1682(congenital_heart_disease);DOID:1712(aortic_valve_stenosis);DOID:2468(psychotic_disorder);DOID:319(spinal_cord_disease);DOID:331(central_nervous_system_disease);DOID:4079(heart_valve_disease);DOID:4(disease);DOID:5419(s…	R-HSA-212252(Polycomb Repressive Complex 2 (PRC2) Is recruited to chromatin);R-HSA-212263(PRC2 trimethylates histone H3 at lysine-27)	8.30398	8.3225	5.11698	5.36668	3414	3517	2061	2211
ENSG00000008086	X	18425583	18653629	+	CDKL5	6792	ENST00000623535;ENST00000674046;ENST00000623610	GO:0000166(nucleotide binding);GO:0001764(neuron migration);GO:0004672(protein kinase activity);GO:0004674(protein serine/threonine kinase activity);GO:0004693(cyclin-dependent protein serine/threonine kinase activity);GO:0004712(protein serine/threonine/tyrosine kinase activity);GO:0005515(protein binding);GO:0005524(ATP binding);GO:0005634(nucleus);GO:0005654(nucleoplasm);GO:0005737(cytoplasm);…	NA	K08824	EC:2.7.11.22	NA	cyclin dependent kinase like 5 [Source:HGNC Symbol;Acc:HGNC:11411]	protein_coding;retained_intron	DOID:0060037(developmental_disorder_of_mental_health);DOID:0060038(specific_developmental_disorder);DOID:0060040(pervasive_developmental_disorder);DOID:1059(intellectual_disability);DOID:1206(Rett_syndrome);DOID:150(disease_of_mental_health);DOID:1826(epilepsy_syndrome);DOID:225(syndrome);DOID:331(central_nervous_system_disease);DOID:4(disease);DOID:7(disease_of_anatomical_entity);DOID:863(nervou…	NA	0.434823	0.383757	0.437025	0.440479	547	496	538	555
ENSG00000008118	chr1	209583714	209613939	+	CAMK1G	57172	ENST00000651530	GO:0000139(Golgi membrane);GO:0000166(nucleotide binding);GO:0003824(catalytic activity);GO:0004672(protein kinase activity);GO:0004674(protein serine/threonine kinase activity);GO:0004683(calmodulin-dependent protein kinase activity);GO:0004712(protein serine/threonine/tyrosine kinase activity);GO:0005515(protein binding);GO:0005516(calmodulin binding);GO:0005524(ATP binding);GO:0005737(cytoplas…	04020(Calcium signaling pathway);04921(Oxytocin signaling pathway);04925(Aldosterone synthesis and secretion);05214(Glioma)	K08794	EC:2.7.11.17	NA	calcium/calmodulin dependent protein kinase IG [Source:HGNC Symbol;Acc:HGNC:14585]	protein_coding	NA	NA	0	0.0246869	0.050587	0	0	6	11	0
ENSG00000008128	chr1	1702379	1724357	-	CDK11A	728642	ENST00000404249;ENST00000356200;ENST00000463652;ENST00000356937;ENST00000378638;ENST00000509982;ENST00000357760;ENST00000358779;ENST00000378633;ENST00000460465;ENST00000478901;ENST00000468397;ENST00000491311;ENST00000495016;ENST00000468800;ENST00000464748;ENST00000489300;ENST00000492390;ENST00000474916;ENST00000479362;ENST00000498810;ENST00000487462;ENST00000401096	GO:0000166(nucleotide binding);GO:0000278(mitotic cell cycle);GO:0000307(cyclin-dependent protein kinase holoenzyme complex);GO:0001558(regulation of cell growth);GO:0004672(protein kinase activity);GO:0004674(protein serine/threonine kinase activity);GO:0004693(cyclin-dependent protein serine/threonine kinase activity);GO:0004712(protein serine/threonine/tyrosine kinase activity);GO:0005515(prot…	NA	K08818	EC:2.7.11.22	NA	cyclin dependent kinase 11A [Source:HGNC Symbol;Acc:HGNC:1730]	protein_coding;retained_intron;nonsense_mediated_decay;processed_transcript	NA	R-HSA-380311(Recruitment of Plk1 to centrosomes);R-HSA-380455(Recruitment of CDK11p58 to the centrosomes)	12.8275	13.6325	13.5852	12.731	4304	4701	4465	4282
ENSG00000008130	chr1	1751232	1778790	-	NADK	65220	ENST00000341426;ENST00000341991;ENST00000378625;ENST00000342348;ENST00000498806;ENST00000469045;ENST00000480499;ENST00000497747;ENST00000477235;ENST00000489538;ENST00000497615;ENST00000497186;ENST00000492845;ENST00000492768;ENST00000460602;ENST00000464373;ENST00000480542	GO:0000166(nucleotide binding);GO:0003951(NAD+ kinase activity);GO:0005515(protein binding);GO:0005524(ATP binding);GO:0005829(cytosol);GO:0006741(NADP biosynthetic process);GO:0016301(kinase activity);GO:0016310(phosphorylation);GO:0016740(transferase activity);GO:0016773(phosphotransferase activity, alcohol group as acceptor);GO:0019674(NAD metabolic process);GO:0046034(ATP metabolic process);G…	00760(Nicotinate and nicotinamide metabolism);01100(Metabolic pathways);01240(Biosynthesis of cofactors);01240(Biosynthesis of cofactors)	K00858	EC:2.7.1.23	NA	NAD kinase [Source:HGNC Symbol;Acc:HGNC:29831]	protein_coding;nonsense_mediated_decay;retained_intron;processed_transcript	NA	R-HSA-197198(NADK:Zn2+ tetramer phosphorylates NAD+ to NADP+)	10.9994	11.1401	11.6508	11.8676	4040	4206	4192	4364
ENSG00000008196	chr6	50818723	50847619	+	TFAP2B	7021	ENST00000344788;ENST00000393655;ENST00000489228	GO:0000122(negative regulation of transcription by RNA polymerase II);GO:0000785(chromatin);GO:0000977(RNA polymerase II transcription regulatory region sequence-specific DNA binding);GO:0000978(RNA polymerase II cis-regulatory region sequence-specific DNA binding);GO:0000981(DNA-binding transcription factor activity, RNA polymerase II-specific);GO:0000987(cis-regulatory region sequence-specific …	NA	NA	NA	AP-2	transcription factor AP-2 beta [Source:HGNC Symbol;Acc:HGNC:11743]	protein_coding;processed_transcript	DOID:0014667(disease_of_metabolism);DOID:0050013(carbohydrate_metabolism_disease);DOID:0050155(sensory_system_disease);DOID:0050686(organ_system_cancer);DOID:0050828(artery_disease);DOID:0060116(sensory_system_cancer);DOID:0060158(acquired_metabolic_disease);DOID:114(heart_disease);DOID:1287(cardiovascular_system_disease);DOID:13832(patent_ductus_arteriosus);DOID:14566(disease_of_cellular_prolife…	R-HSA-3234084(SUMOylation of TFAP2B with SUMO1);R-HSA-8864278(AP-2 (TFAP2) transcription factors form homo- and heterodimers);R-HSA-8864307(TFAP2 homo- and heterodimers bind CITED and EP300/CREBBP);R-HSA-8864343(KCTD1 binds TFAP2 homo- and heterodimers);R-HSA-8864361(KCTD15 binds TFAP2 homo- and heterodimers);R-HSA-8864453(TFAP2A,(TFAP2B,TFAP2C) homo- and heterodimers bind the ERBB2 gene promoter…	0.693977	0.736185	0.660525	0.795744	282	308	264	324
ENSG00000008226	chr3	38039205	38122737	+	DLEC1	9940	ENST00000440294;ENST00000346219;ENST00000308059;ENST00000477260	GO:0002357(defense response to tumor cell);GO:0003674(molecular_function);GO:0005515(protein binding);GO:0005737(cytoplasm);GO:0005829(cytosol);GO:0007283(spermatogenesis);GO:0008285(negative regulation of cell population proliferation);GO:0030154(cell differentiation);GO:0043014(alpha-tubulin binding);GO:0048487(beta-tubulin binding);GO:0048487(beta-tubulin binding)	NA	NA	NA	NA	DLEC1 cilia and flagella associated protein [Source:HGNC Symbol;Acc:HGNC:2899]	retained_intron;protein_coding	DOID:0050615(respiratory_system_cancer);DOID:0050686(organ_system_cancer);DOID:1324(lung_cancer);DOID:14566(disease_of_cellular_proliferation);DOID:162(cancer);DOID:263(kidney_cancer);DOID:3119(gastrointestinal_system_cancer);DOID:3571(liver_cancer);DOID:3905(lung_carcinoma);DOID:3908(non_small_cell_lung_carcinoma);DOID:3996(urinary_system_cancer);DOID:4450(renal_cell_carcinoma);DOID:4451(renal_c…	NA	0.142561	0.0983642	0.117227	0.0578284	79	57	64	33
ENSG00000008256	chr7	6161779	6272644	-	CYTH3	9265	ENST00000396741;ENST00000350796;ENST00000465320;ENST00000495176;ENST00000461891;ENST00000466543;ENST00000491641;ENST00000478541;ENST00000481329;ENST00000482460	GO:0000139(Golgi membrane);GO:0001726(ruffle);GO:0005085(guanyl-nucleotide exchange factor activity);GO:0005515(protein binding);GO:0005547(phosphatidylinositol-3,4,5-trisphosphate binding);GO:0005654(nucleoplasm);GO:0005737(cytoplasm);GO:0005829(cytosol);GO:0005886(plasma membrane);GO:0005912(adherens junction);GO:0005923(bicellular tight junction);GO:0008289(lipid binding);GO:0016020(membrane);…	04072(Phospholipase D signaling pathway);04144(Endocytosis);05130(Pathogenic Escherichia coli infection);05131(Shigellosis);05132(Salmonella infection);05132(Salmonella infection)	NA	NA	NA	cytohesin 3 [Source:HGNC Symbol;Acc:HGNC:9504]	protein_coding;processed_transcript;retained_intron	NA	R-HSA-8847880(CYTH proteins bind ARF1:GTP);R-HSA-8847883(CYTH proteins stimulate ARF1 GTPase activity)	12.0474	11.1837	7.88631	8.03002	4610	4400	2957	3080
ENSG00000008277	chr7	87934143	88202889	+	ADAM22	53616	ENST00000398204;ENST00000439864;ENST00000413139;ENST00000412441;ENST00000683525;ENST00000684002;ENST00000398203;ENST00000476330	GO:0004222(metalloendopeptidase activity);GO:0005178(integrin binding);GO:0005515(protein binding);GO:0005886(plasma membrane);GO:0006508(proteolysis);GO:0007155(cell adhesion);GO:0007162(negative regulation of cell adhesion);GO:0007417(central nervous system development);GO:0008237(metallopeptidase activity);GO:0008344(adult locomotory behavior);GO:0014037(Schwann cell differentiation);GO:001602…	NA	NA	NA	NA	ADAM metallopeptidase domain 22 [Source:HGNC Symbol;Acc:HGNC:201]	protein_coding;retained_intron;processed_transcript	DOID:1826(epilepsy_syndrome);DOID:225(syndrome);DOID:331(central_nervous_system_disease);DOID:4(disease);DOID:7(disease_of_anatomical_entity);DOID:863(nervous_system_disease);DOID:936(brain_disease)	R-HSA-5682709(LGI4 binds ADAM22,23,11);R-HSA-5682769(LGI2 binds ADAM22,23);R-HSA-5682794(LGI1 binds ADAM22 and ADAM23);R-HSA-5682802(LGI3 binds ADAM22,23,synatxin1)	0.362874	0.387197	0.796547	0.818927	328	359	704	740
ENSG00000008282	chr7	106090505	106112576	-	SYPL1	6856	ENST00000455385;ENST00000011473;ENST00000464029;ENST00000470347;ENST00000634737;ENST00000460770;ENST00000483448	GO:0005515(protein binding);GO:0005887(integral component of plasma membrane);GO:0007268(chemical synaptic transmission);GO:0008021(synaptic vesicle);GO:0016020(membrane);GO:0016021(integral component of membrane);GO:0030141(secretory granule);GO:0030285(integral component of synaptic vesicle membrane);GO:0030659(cytoplasmic vesicle membrane);GO:0030672(synaptic vesicle membrane);GO:0031410(cytop…	NA	NA	NA	NA	synaptophysin like 1 [Source:HGNC Symbol;Acc:HGNC:11507]	protein_coding;nonsense_mediated_decay;retained_intron	NA	NA	29.9013	30.7062	35.7293	37.5527	5481	5785	6413	6893
ENSG00000008283	chr17	63432304	63446340	-	CYB561	1534	ENST00000392975;ENST00000360793;ENST00000584031;ENST00000392976;ENST00000581573;ENST00000585153;ENST00000582034;ENST00000542042;ENST00000581163;ENST00000582997;ENST00000582143;ENST00000584291;ENST00000577368;ENST00000578016;ENST00000578072;ENST00000583478;ENST00000580592	GO:0005515(protein binding);GO:0005765(lysosomal membrane);GO:0006879(cellular iron ion homeostasis);GO:0016020(membrane);GO:0016021(integral component of membrane);GO:0016491(oxidoreductase activity);GO:0022900(electron transport chain);GO:0031410(cytoplasmic vesicle);GO:0042584(chromaffin granule membrane);GO:0046872(metal ion binding);GO:0140575(transmembrane monodehydroascorbate reductase act…	NA	K08360	EC:7.2.1.3	NA	cytochrome b561 [Source:HGNC Symbol;Acc:HGNC:2571]	protein_coding;processed_transcript;retained_intron	NA	NA	10.658	10.2957	11.7822	11.985	3721	3697	4030	4190
ENSG00000008294	chr17	50962174	51120868	-	SPAG9	9043	ENST00000262013;ENST00000510283;ENST00000505279;ENST00000357122;ENST00000506500;ENST00000511312;ENST00000513906;ENST00000514613;ENST00000505173;ENST00000506483;ENST00000513827;ENST00000515685;ENST00000513547;ENST00000511795;ENST00000511987;ENST00000502329	GO:0001669(acrosomal vesicle);GO:0001933(negative regulation of protein phosphorylation);GO:0005078(MAP-kinase scaffold activity);GO:0005515(protein binding);GO:0005737(cytoplasm);GO:0005764(lysosome);GO:0005765(lysosomal membrane);GO:0005829(cytosol);GO:0008432(JUN kinase binding);GO:0016020(membrane);GO:0016021(integral component of membrane);GO:0016192(vesicle-mediated transport);GO:0019894(ki…	NA	NA	NA	NA	sperm associated antigen 9 [Source:HGNC Symbol;Acc:HGNC:14524]	protein_coding;retained_intron;processed_transcript	DOID:0050686(organ_system_cancer);DOID:0060056(hypersensitivity_reaction_disease);DOID:0060083(immune_system_cancer);DOID:1036(chronic_leukemia);DOID:1240(leukemia);DOID:14566(disease_of_cellular_proliferation);DOID:1575(rheumatic_disease);DOID:162(cancer);DOID:17(musculoskeletal_system_disease);DOID:2531(hematologic_cancer);DOID:263(kidney_cancer);DOID:2914(immune_system_disease);DOID:3996(urina…	R-HSA-376117(JLP interacts with CDO complex);R-HSA-448951(Activation of p38 alpha/beta MAPK);R-HSA-448957(Interaction of p38 MAPK with JLP);R-HSA-448958(Nuclear translocation of p38 MAPK);R-HSA-449200(Interaction of ABL1 with CDO complex)	11.2209	10.9666	13.118	12.6908	8833	8877	10114	10005
ENSG00000008300	chr3	48636463	48662886	-	CELSR3	1951	ENST00000164024;ENST00000461362;ENST00000498057;ENST00000470999	GO:0004888(transmembrane signaling receptor activity);GO:0004930(G protein-coupled receptor activity);GO:0005509(calcium ion binding);GO:0005515(protein binding);GO:0005886(plasma membrane);GO:0007155(cell adhesion);GO:0007156(homophilic cell adhesion via plasma membrane adhesion molecules);GO:0007165(signal transduction);GO:0007166(cell surface receptor signaling pathway);GO:0007186(G protein-co…	NA	NA	NA	NA	cadherin EGF LAG seven-pass G-type receptor 3 [Source:HGNC Symbol;Acc:HGNC:3230]	protein_coding;retained_intron	NA	NA	6.35901	6.06474	4.76268	4.87195	5799	5686	4254	4451
ENSG00000008311	chr7	122064583	122144300	-	AASS	10157	ENST00000417368;ENST00000681708;ENST00000679847;ENST00000679659;ENST00000681213;ENST00000679419;ENST00000681387;ENST00000681907;ENST00000681318;ENST00000679818;ENST00000680080;ENST00000681626;ENST00000681314;ENST00000460376;ENST00000393376;ENST00000681511;ENST00000358954;ENST00000431170;ENST00000426162	GO:0000122(negative regulation of transcription by RNA polymerase II);GO:0003714(transcription corepressor activity);GO:0003824(catalytic activity);GO:0004753(saccharopine dehydrogenase activity);GO:0004754(saccharopine dehydrogenase (NAD+, L-lysine-forming) activity);GO:0005634(nucleus);GO:0005737(cytoplasm);GO:0005739(mitochondrion);GO:0005759(mitochondrial matrix);GO:0005829(cytosol);GO:000655…	00310(Lysine degradation);01100(Metabolic pathways);01100(Metabolic pathways)	K14157	EC:1.5.1.8;EC:1.5.1.9	NA	aminoadipate-semialdehyde synthase [Source:HGNC Symbol;Acc:HGNC:17366]	protein_coding;retained_intron;nonsense_mediated_decay;processed_transcript	NA	R-HSA-70938(lysine + alpha-ketoglutarate +NADPH + H+ => saccharopine + NADP+ + H2O);R-HSA-70940(saccharopine + NAD+ + H2O => alpha-aminoadipic semialdehyde + glutamate + NADH + H+)	3.64425	3.54981	4.44986	4.2981	2599	2607	3109	3071
ENSG00000008323	chr12	6310436	6328506	+	PLEKHG6	55200	ENST00000011684;ENST00000684764;ENST00000536531;ENST00000538208;ENST00000449001;ENST00000535616;ENST00000304581	GO:0000922(spindle pole);GO:0005085(guanyl-nucleotide exchange factor activity);GO:0005096(GTPase activator activity);GO:0005515(protein binding);GO:0005737(cytoplasm);GO:0005813(centrosome);GO:0005819(spindle);GO:0005829(cytosol);GO:0005856(cytoskeleton);GO:0005902(microvillus);GO:0030054(cell junction);GO:0032154(cleavage furrow);GO:0042995(cell projection);GO:0050790(regulation of catalytic ac…	NA	NA	NA	NA	pleckstrin homology and RhoGEF domain containing G6 [Source:HGNC Symbol;Acc:HGNC:25562]	protein_coding;processed_transcript	DOID:14566(disease_of_cellular_proliferation);DOID:162(cancer);DOID:4(disease)	R-HSA-8980691(RHOA GEFs activate RHOA);R-HSA-9013143(RAC1 GEFs activate RAC1)	0.239885	0.183419	0.149894	0.143303	71	55	43	41
ENSG00000008324	chr3	42581840	42596934	+	SS18L2	51188	ENST00000447630;ENST00000011691;ENST00000474941	GO:0003713(transcription coactivator activity);GO:0005515(protein binding);GO:0005634(nucleus);GO:0045893(positive regulation of DNA-templated transcription);GO:0045944(positive regulation of transcription by RNA polymerase II);GO:0050775(positive regulation of dendrite morphogenesis);GO:0050775(positive regulation of dendrite morphogenesis)	NA	NA	NA	NA	SS18 like 2 [Source:HGNC Symbol;Acc:HGNC:15593]	protein_coding;retained_intron	NA	NA	6.60718	7.78159	7.84883	7.42179	1357	1643	1580	1527
ENSG00000008382	chr19	4343527	4360086	+	MPND	84954	ENST00000262966;ENST00000359935;ENST00000599840;ENST00000594716;ENST00000596722;ENST00000597036;ENST00000601877;ENST00000594162	GO:0003713(transcription coactivator activity);GO:0005515(protein binding);GO:0006338(chromatin remodeling);GO:0006508(proteolysis);GO:0008233(peptidase activity);GO:0008237(metallopeptidase activity);GO:0016787(hydrolase activity);GO:0042393(histone binding);GO:0045944(positive regulation of transcription by RNA polymerase II);GO:0046872(metal ion binding);GO:0070122(obsolete isopeptidase activi…	NA	NA	NA	NA	MPN domain containing [Source:HGNC Symbol;Acc:HGNC:25934]	protein_coding;nonsense_mediated_decay	NA	NA	1.77516	2.16334	1.98884	1.82674	242	303	264	249
ENSG00000008394	chr12	16347142	16589580	+	MGST1	4257	ENST00000534835;ENST00000543076;ENST00000396210;ENST00000539036;ENST00000537878;ENST00000542256;ENST00000539708;ENST00000540056;ENST00000396209;ENST00000540126;ENST00000538885;ENST00000396207;ENST00000538857;ENST00000535624;ENST00000624056	GO:0004364(glutathione transferase activity);GO:0004602(glutathione peroxidase activity);GO:0005515(protein binding);GO:0005739(mitochondrion);GO:0005741(mitochondrial outer membrane);GO:0005778(peroxisomal membrane);GO:0005783(endoplasmic reticulum);GO:0005789(endoplasmic reticulum membrane);GO:0005886(plasma membrane);GO:0016020(membrane);GO:0016021(integral component of membrane);GO:0016740(tr…	00480(Glutathione metabolism);00980(Metabolism of xenobiotics by cytochrome P450);00982(Drug metabolism - cytochrome P450);00983(Drug metabolism - other enzymes);01100(Metabolic pathways);01524(Platinum drug resistance);05200(Pathways in cancer);05204(Chemical carcinogenesis);05225(Hepatocellular carcinoma);05418(Fluid shear stress and atherosclerosis);05418(Fluid shear stress and atherosclerosis)	K00799	EC:2.5.1.18	NA	microsomal glutathione S-transferase 1 [Source:HGNC Symbol;Acc:HGNC:7061]	processed_transcript;protein_coding;retained_intron;TEC	NA	R-HSA-176059(GST trimers transfer GS from GSH to luminal substrates);R-HSA-5423653(MGST trimers transfer GS from GSH to AFXBO and AFNBO);R-HSA-6798739(Exocytosis of azurophil granule membrane proteins)	2.9119	2.67916	7.14696	6.77892	1432	1355	3433	3331
ENSG00000008405	chr12	106991364	107093549	-	CRY1	1407	ENST00000008527;ENST00000552790;ENST00000549356;ENST00000546722	GO:0000122(negative regulation of transcription by RNA polymerase II);GO:0000166(nucleotide binding);GO:0003677(DNA binding);GO:0003690(double-stranded DNA binding);GO:0005515(protein binding);GO:0005634(nucleus);GO:0005737(cytoplasm);GO:0005739(mitochondrion);GO:0006094(gluconeogenesis);GO:0006975(DNA damage induced protein phosphorylation);GO:0007623(circadian rhythm);GO:0009416(response to lig…	04710(Circadian rhythm);04710(Circadian rhythm)	NA	NA	NA	cryptochrome circadian regulator 1 [Source:HGNC Symbol;Acc:HGNC:2384]	protein_coding;retained_intron	DOID:0050686(organ_system_cancer);DOID:0060083(immune_system_cancer);DOID:1036(chronic_leukemia);DOID:1037(lymphoblastic_leukemia);DOID:1040(chronic_lymphocytic_leukemia);DOID:1240(leukemia);DOID:14566(disease_of_cellular_proliferation);DOID:150(disease_of_mental_health);DOID:1561(cognitive_disorder);DOID:162(cancer);DOID:2468(psychotic_disorder);DOID:2531(hematologic_cancer);DOID:4(disease);DOID…	R-HSA-1856948(Formation of CRY:PER:Kinase complex);R-HSA-400256(CRY:PER heterodimer binds the BMAL1:CLOCK/NPAS2 heterodimer);R-HSA-400272(FBXL3 binds phosphorylated CRY proteins);R-HSA-400282(CRY proteins are ubiquitinylated);R-HSA-400382(CSNK1E,CSNK1D phosphorylate CRY and PER proteins);R-HSA-549355(CRY proteins stabilize unphosphorylated BMAL1:CLOCK,NPAS2);R-HSA-549385(CRY:PER:Kinase complex tr…	8.14514	8.41535	8.40479	8.29608	2566	2726	2592	2617
ENSG00000008438	chr19	46019153	46023053	-	PGLYRP1	8993	ENST00000008938	GO:0002376(immune system process);GO:0005576(extracellular region);GO:0008270(zinc ion binding);GO:0008745(N-acetylmuramoyl-L-alanine amidase activity);GO:0009253(peptidoglycan catabolic process);GO:0009617(response to bacterium);GO:0016019(peptidoglycan immune receptor activity);GO:0016045(detection of bacterium);GO:0031640(killing of cells of another organism);GO:0032689(negative regulation of …	NA	NA	NA	NA	peptidoglycan recognition protein 1 [Source:HGNC Symbol;Acc:HGNC:8904]	protein_coding	DOID:0050828(artery_disease);DOID:1287(cardiovascular_system_disease);DOID:178(vascular_disease);DOID:1936(atherosclerosis);DOID:2348(arteriosclerotic_cardiovascular_disease);DOID:2349(arteriosclerosis);DOID:4(disease);DOID:7(disease_of_anatomical_entity)	R-HSA-6789072(PGLYRP1 binds bacterial peptidoglycan);R-HSA-6798745(Exocytosis of tertiary granule lumen proteins);R-HSA-6798749(Exocytosis of specific granule lumen proteins)	0.545913	0.439126	0.745208	0.694751	26	22	35	33
ENSG00000008441	chr19	12995475	13098796	+	NFIX	4784	ENST00000592199;ENST00000397661;ENST00000585382;ENST00000587760;ENST00000585575;ENST00000360105;ENST00000358552;ENST00000587260	GO:0000122(negative regulation of transcription by RNA polymerase II);GO:0000785(chromatin);GO:0000978(RNA polymerase II cis-regulatory region sequence-specific DNA binding);GO:0000981(DNA-binding transcription factor activity, RNA polymerase II-specific);GO:0003677(DNA binding);GO:0003700(DNA-binding transcription factor activity);GO:0005515(protein binding);GO:0005634(nucleus);GO:0005654(nucleo…	NA	NA	NA	CTF/NFI	nuclear factor I X [Source:HGNC Symbol;Acc:HGNC:7788]	protein_coding;nonsense_mediated_decay	DOID:0050686(organ_system_cancer);DOID:0060083(immune_system_cancer);DOID:1240(leukemia);DOID:14566(disease_of_cellular_proliferation);DOID:162(cancer);DOID:2531(hematologic_cancer);DOID:4(disease)	R-HSA-113454(RNA Polymerase III Termination and release of transcribed RNA)	17.8305	18.1138	15.3045	14.6791	7615	7954	6402	6280
ENSG00000008513	chr8	133454848	133571940	-	ST3GAL1	6482	ENST00000522652;ENST00000399640;ENST00000521180;ENST00000648219;ENST00000523854;ENST00000517668;ENST00000522204;ENST00000523855;ENST00000519435;ENST00000518298;ENST00000520020;ENST00000522873;ENST00000521627;ENST00000522285	GO:0000139(Golgi membrane);GO:0002319(memory B cell differentiation);GO:0003836(beta-galactoside (CMP) alpha-2,3-sialyltransferase activity);GO:0005576(extracellular region);GO:0005794(Golgi apparatus);GO:0006054(N-acetylneuraminate metabolic process);GO:0006468(protein phosphorylation);GO:0006486(protein glycosylation);GO:0006487(protein N-linked glycosylation);GO:0006629(lipid metabolic process…	00512(Mucin type O-glycan biosynthesis);00533(Glycosaminoglycan biosynthesis - keratan sulfate);00603(Glycosphingolipid biosynthesis - globo and isoglobo series);00604(Glycosphingolipid biosynthesis - ganglio series);01100(Metabolic pathways);01100(Metabolic pathways)	K00780	EC:2.4.99.4	NA	ST3 beta-galactoside alpha-2,3-sialyltransferase 1 [Source:HGNC Symbol;Acc:HGNC:10862]	protein_coding;retained_intron;processed_transcript	DOID:0060005(autoimmune_disease_of_endocrine_system);DOID:0060056(hypersensitivity_reaction_disease);DOID:12361(Graves'_disease);DOID:14566(disease_of_cellular_proliferation);DOID:150(disease_of_mental_health);DOID:1561(cognitive_disorder);DOID:162(cancer);DOID:28(endocrine_system_disease);DOID:2914(immune_system_disease);DOID:3312(bipolar_disorder);DOID:3324(mood_disorder);DOID:417(hypersensitiv…	R-HSA-2046285(The keratan chain can be capped by N-acetylneuraminic acid);R-HSA-4084984(ST3GAL1-6 transfer Neu5Ac to terminal Gal (alpha-2,3 link));R-HSA-9683769(O-glycosylation of 3a is terminated);R-HSA-9694718(O-glycosylation of 3a is terminated);R-HSA-9697018(Addition of sialic acids on some Spike glycosyl sidechains);R-HSA-981497(ST3GAL1-4 transfers sialic acid to the T antigen at the alpha …	8.94562	8.40281	8.03711	7.42683	5217	5041	4592	4341
ENSG00000008516	chr16	3046062	3060726	+	MMP25	64386,10893,79148	ENST00000612971;ENST00000336577;ENST00000575441	GO:0004222(metalloendopeptidase activity);GO:0005515(protein binding);GO:0005576(extracellular region);GO:0005886(plasma membrane);GO:0006508(proteolysis);GO:0006954(inflammatory response);GO:0008233(peptidase activity);GO:0008237(metallopeptidase activity);GO:0008270(zinc ion binding);GO:0016020(membrane);GO:0016787(hydrolase activity);GO:0030198(extracellular matrix organization);GO:0030574(col…	04928(Parathyroid hormone synthesis, secretion and action);04928(Parathyroid hormone synthesis, secretion and action)	NA	NA	NA	matrix metallopeptidase 25 [Source:HGNC Symbol;Acc:HGNC:14246]	nonsense_mediated_decay;protein_coding;retained_intron	DOID:0050686(organ_system_cancer);DOID:10155(intestinal_cancer);DOID:14566(disease_of_cellular_proliferation);DOID:162(cancer);DOID:219(colon_cancer);DOID:3119(gastrointestinal_system_cancer);DOID:4(disease);DOID:5672(large_intestine_cancer);DOID:9256(colorectal_cancer)	R-HSA-1602466(Activation of MT-MMPs by FURIN);R-HSA-1605825(MT-MMPs are sorted to the plasma membrane);R-HSA-6799350(Exocytosis of specific granule membrane proteins)	0.571475	0.686636	0.744818	0.604783	179	223	229	191
ENSG00000008517	chr16	3065297	3082192	+	IL32	9235	ENST00000325568;ENST00000534507;ENST00000613483;ENST00000531965;ENST00000396887;ENST00000532086;ENST00000526464;ENST00000440815;ENST00000551122;ENST00000548807;ENST00000528163;ENST00000530890;ENST00000444393;ENST00000533097;ENST00000534748;ENST00000008180;ENST00000532247;ENST00000396890;ENST00000525228;ENST00000525643;ENST00000548652;ENST00000525377;ENST00000530538;ENST00000549213;ENST00000552936…	GO:0005125(cytokine activity);GO:0005515(protein binding);GO:0005576(extracellular region);GO:0005615(extracellular space);GO:0005829(cytosol);GO:0006952(defense response);GO:0006955(immune response);GO:0007155(cell adhesion);GO:0007165(signal transduction);GO:0010628(positive regulation of gene expression);GO:0016020(membrane);GO:0034346(positive regulation of type III interferon production);GO:…	04060(Cytokine-cytokine receptor interaction);04060(Cytokine-cytokine receptor interaction)	NA	NA	NA	interleukin 32 [Source:HGNC Symbol;Acc:HGNC:16830]	protein_coding;retained_intron	DOID:0050117(disease_by_infectious_agent);DOID:0050338(primary_bacterial_infectious_disease);DOID:0050686(organ_system_cancer);DOID:0050687(cell_type_cancer);DOID:0050828(artery_disease);DOID:0060083(immune_system_cancer);DOID:0080001(bone_disease);DOID:104(bacterial_infectious_disease);DOID:10652(Alzheimer's_disease);DOID:11256(typhus);DOID:1240(leukemia);DOID:1287(cardiovascular_system_disease)…	R-HSA-448591(Interleukin-32 binds proteinase-3);R-HSA-9018808(RAC3 binds effectors at the plasma membrane)	8.26913	8.9279	8.5456	8.45604	1757	1953	1778	1800
ENSG00000008710	chr16	2088708	2135898	-	PKD1	5310	ENST00000262304;ENST00000423118;ENST00000472577;ENST00000564313;ENST00000561668;ENST00000485120;ENST00000562425;ENST00000567355;ENST00000472659;ENST00000568796;ENST00000570253;ENST00000562297;ENST00000486339;ENST00000483731;ENST00000566905;ENST00000496574;ENST00000566784;ENST00000471603;ENST00000480227;ENST00000469851;ENST00000483814;ENST00000474088;ENST00000475889;ENST00000565639;ENST00000564865…	GO:0000139(Golgi membrane);GO:0001502(cartilage condensation);GO:0001568(blood vessel development);GO:0001701(in utero embryonic development);GO:0001822(kidney development);GO:0001889(liver development);GO:0001892(embryonic placenta development);GO:0002133(polycystin complex);GO:0005261(cation channel activity);GO:0005262(calcium channel activity);GO:0005515(protein binding);GO:0005634(nucleus);G…	NA	NA	NA	NA	polycystin 1, transient receptor potential channel interacting [Source:HGNC Symbol;Acc:HGNC:9008]	protein_coding;retained_intron;nonsense_mediated_decay;processed_transcript	DOID:0050177(monogenic_disease);DOID:0050686(organ_system_cancer);DOID:0050736(autosomal_dominant_disease);DOID:0050739(autosomal_genetic_disease);DOID:0080001(bone_disease);DOID:0080006(bone_development_disease);DOID:10534(stomach_cancer);DOID:13515(tuberous_sclerosis);DOID:14566(disease_of_cellular_proliferation);DOID:162(cancer);DOID:17(musculoskeletal_system_disease);DOID:18(urinary_system_di…	R-HSA-5620914(ARF4:GTP binds VxPx-motifs of membrane proteins);R-HSA-5620918(ASAP1 dimer binds membrane proteins);R-HSA-5620921(ASAP1 recruits RAB11FIP3 and RAB11 to the ciliary targeting complex);R-HSA-5623513(ASAP1 stimulates GTPase activity of ARF4);R-HSA-5623519(RAB3IP and RAB8A bind to the ciliary targeting complex);R-HSA-5623521(RAB3IP stimulates nucleotide exchange on RAB8A);R-HSA-5623524(…	8.31423	7.94474	7.19288	7.47548	10157	9975	8608	9153
ENSG00000008735	chr22	50600793	50613981	+	MAPK8IP2	23542	ENST00000329492	GO:0001540(amyloid-beta binding);GO:0001662(behavioral fear response);GO:0005078(MAP-kinase scaffold activity);GO:0005198(structural molecule activity);GO:0005515(protein binding);GO:0005737(cytoplasm);GO:0007172(signal complex assembly);GO:0007254(JNK cascade);GO:0007617(mating behavior);GO:0010469(regulation of signaling receptor activity);GO:0014069(postsynaptic density);GO:0019894(kinesin bin…	04010(MAPK signaling pathway)	NA	NA	NA	mitogen-activated protein kinase 8 interacting protein 2 [Source:HGNC Symbol;Acc:HGNC:6883]	protein_coding	NA	NA	0.0920364	0.0803323	0.13931	0.109175	36	32	53	42
ENSG00000008838	chr17	40019097	40054416	-	MED24	9862,6837	ENST00000394126;ENST00000356271;ENST00000394128;ENST00000394127;ENST00000491466;ENST00000535508;ENST00000579364;ENST00000422942;ENST00000501516;ENST00000470126;ENST00000492176;ENST00000580720;ENST00000580885;ENST00000580921;ENST00000584782;ENST00000495586;ENST00000584077;ENST00000577488;ENST00000428757;ENST00000580008;ENST00000479829;ENST00000585306;ENST00000537674;ENST00000580517;ENST00000578161…	GO:0000151(ubiquitin ligase complex);GO:0003712(transcription coregulator activity);GO:0003713(transcription coactivator activity);GO:0004402(histone acetyltransferase activity);GO:0005515(protein binding);GO:0005634(nucleus);GO:0005654(nucleoplasm);GO:0016567(protein ubiquitination);GO:0016573(histone acetylation);GO:0016592(mediator complex);GO:0030374(nuclear receptor coactivator activity);GO:…	04919(Thyroid hormone signaling pathway);04919(Thyroid hormone signaling pathway)	NA	NA	NA	mediator complex subunit 24 [Source:HGNC Symbol;Acc:HGNC:22963]	protein_coding;nonsense_mediated_decay;retained_intron;processed_transcript	NA	R-HSA-1183003(Expression of Leptin);R-HSA-1183058(Expression of Adiponectin);R-HSA-212352(Formation of ARC coactivator complex);R-HSA-212380(Formation of TRAP coactivator complex);R-HSA-212432(Formation of DRIP coactivator complex);R-HSA-381309(PPARG:RXRA heterodimer binds to fatty acid-like ligands);R-HSA-560472(Expression of Phosphoenolpyruvate carboxykinase 1 (PEPCK-C));R-HSA-560473(Expression…	13.3955	12.7724	12.5107	12.1298	6148	6030	5627	5580
ENSG00000008853	chr8	22987417	23020199	+	RHOBTB2	23221	ENST00000519685;ENST00000518534;ENST00000522948;ENST00000692529;ENST00000251822;ENST00000517528;ENST00000523918;ENST00000519210;ENST00000690180	GO:0000166(nucleotide binding);GO:0003924(GTPase activity);GO:0005515(protein binding);GO:0005525(GTP binding);GO:0005856(cytoskeleton);GO:0005886(plasma membrane);GO:0005938(cell cortex);GO:0007015(actin filament organization);GO:0007163(establishment or maintenance of cell polarity);GO:0007264(small GTPase mediated signal transduction);GO:0008360(regulation of cell shape);GO:0010008(endosome me…	04120(Ubiquitin mediated proteolysis);04120(Ubiquitin mediated proteolysis)	NA	NA	NA	Rho related BTB domain containing 2 [Source:HGNC Symbol;Acc:HGNC:18756]	protein_coding;processed_transcript;retained_intron	DOID:0050686(organ_system_cancer);DOID:14566(disease_of_cellular_proliferation);DOID:1612(breast_cancer);DOID:162(cancer);DOID:3459(breast_carcinoma);DOID:4(disease);DOID:5093(thoracic_cancer);DOID:8029(sporadic_breast_cancer)	R-HSA-9018785(RHOBTB2 binds GTP);R-HSA-9018787(RHOBTB2 binds interacting proteins at the endosome membrane)	2.87623	2.73033	2.8332	3.19215	1407	1372	1356	1563
ENSG00000008869	chr2	36968383	37084372	-	HEATR5B	54497	ENST00000425467;ENST00000233099;ENST00000471051;ENST00000467978;ENST00000478810	GO:0005515(protein binding);GO:0005737(cytoplasm);GO:0005829(cytosol);GO:0006897(endocytosis);GO:0008104(protein localization);GO:0015031(protein transport);GO:0016020(membrane);GO:0016607(nuclear speck);GO:0030136(clathrin-coated vesicle);GO:0030139(endocytic vesicle);GO:0031410(cytoplasmic vesicle);GO:0042147(retrograde transport, endosome to Golgi);GO:0043231(intracellular membrane-bounded org…	NA	NA	NA	NA	HEAT repeat containing 5B [Source:HGNC Symbol;Acc:HGNC:29273]	protein_coding;retained_intron	NA	NA	5.74843	5.41296	4.97434	5.53101	3120	3021	2645	3007
ENSG00000008952	chr3	169966635	169993831	+	SEC62	7095	ENST00000461933;ENST00000460513;ENST00000337002;ENST00000480708;ENST00000487736;ENST00000469515;ENST00000481435;ENST00000497277;ENST00000469890;ENST00000470355	GO:0005783(endoplasmic reticulum);GO:0005789(endoplasmic reticulum membrane);GO:0005791(rough endoplasmic reticulum);GO:0006613(cotranslational protein targeting to membrane);GO:0006620(post-translational protein targeting to endoplasmic reticulum membrane);GO:0015031(protein transport);GO:0016020(membrane);GO:0016021(integral component of membrane);GO:0030176(integral component of endoplasmic re…	03060(Protein export);04141(Protein processing in endoplasmic reticulum);04141(Protein processing in endoplasmic reticulum)	NA	NA	NA	SEC62 homolog, preprotein translocation factor [Source:HGNC Symbol;Acc:HGNC:11846]	processed_transcript;nonsense_mediated_decay;protein_coding;retained_intron	DOID:14566(disease_of_cellular_proliferation);DOID:162(cancer);DOID:4(disease)	NA	10.2263	9.90678	9.36022	8.56837	5341	5321	4788	4483
ENSG00000008988	chr8	56067254	56074510	-	RPS20	6224	ENST00000618656;ENST00000676461;ENST00000519807;ENST00000676918;ENST00000678683;ENST00000524349;ENST00000009589;ENST00000521262;ENST00000523936;ENST00000519606;ENST00000521289;ENST00000518875;ENST00000519369	GO:0002181(cytoplasmic translation);GO:0003723(RNA binding);GO:0003735(structural constituent of ribosome);GO:0005515(protein binding);GO:0005654(nucleoplasm);GO:0005730(nucleolus);GO:0005737(cytoplasm);GO:0005829(cytosol);GO:0005840(ribosome);GO:0006396(RNA processing);GO:0006412(translation);GO:0015935(small ribosomal subunit);GO:0016020(membrane);GO:0022626(cytosolic ribosome);GO:0022627(cytos…	03010(Ribosome);05171(Coronavirus disease - COVID-19);05171(Coronavirus disease - COVID-19)	NA	NA	NA	ribosomal protein S20 [Source:HGNC Symbol;Acc:HGNC:10405]	protein_coding;nonsense_mediated_decay;retained_intron	NA	R-HSA-141671(Polypeptide release from the eRF3-GDP:eRF1:mRNA:80S Ribosome complex);R-HSA-141673(GTP Hydrolysis by eRF3 bound to the eRF1:mRNA:polypeptide:80S Ribosome complex);R-HSA-141691(GTP bound eRF3:eRF1 complex binds the peptidyl tRNA:mRNA:80S Ribosome complex);R-HSA-156808(Formation of translation initiation complexes yielding circularized Ceruloplasmin mRNA in a 'closed-loop' conformation…	86.477	90.3525	98.4985	96.2202	38514	41368	42965	42918
ENSG00000009307	chr1	114716913	114758014	-	CSDE1	7812	ENST00000339438;ENST00000689989;ENST00000689217;ENST00000688211;ENST00000358528;ENST00000692719;ENST00000610726;ENST00000689732;ENST00000686235;ENST00000684913;ENST00000686123;ENST00000693644;ENST00000689631;ENST00000685676;ENST00000690013;ENST00000691403;ENST00000692629;ENST00000692950;ENST00000690207;ENST00000693311;ENST00000687548;ENST00000483030;ENST00000686581;ENST00000690784;ENST00000689573…	GO:0000932(P-body);GO:0003676(nucleic acid binding);GO:0003723(RNA binding);GO:0005515(protein binding);GO:0005737(cytoplasm);GO:0005794(Golgi apparatus);GO:0005829(cytosol);GO:0005886(plasma membrane);GO:0006446(regulation of translational initiation);GO:0008584(male gonad development);GO:0010494(cytoplasmic stress granule);GO:0034063(stress granule assembly);GO:0035613(RNA stem-loop binding);GO…	NA	NA	NA	CSD	cold shock domain containing E1 [Source:HGNC Symbol;Acc:HGNC:29905]	protein_coding;processed_transcript;retained_intron;nonsense_mediated_decay	NA	NA	65.0836	65.1131	64.7004	63.8693	42122	43330	41015	41404
ENSG00000009335	chr7	157138926	157269370	+	UBE3C	9690	ENST00000611269;ENST00000348165;ENST00000389103;ENST00000469336;ENST00000470408;ENST00000497368;ENST00000494532;ENST00000474153	GO:0000209(protein polyubiquitination);GO:0000502(proteasome complex);GO:0004842(ubiquitin-protein transferase activity);GO:0005515(protein binding);GO:0006511(ubiquitin-dependent protein catabolic process);GO:0016567(protein ubiquitination);GO:0016740(transferase activity);GO:0035519(protein K29-linked ubiquitination);GO:0061630(ubiquitin protein ligase activity);GO:0070936(protein K48-linked ub…	04120(Ubiquitin mediated proteolysis);04120(Ubiquitin mediated proteolysis)	K10589	EC:2.3.2.26	NA	ubiquitin protein ligase E3C [Source:HGNC Symbol;Acc:HGNC:16803]	protein_coding;retained_intron	NA	R-HSA-983140(Transfer of Ub from E2 to substrate and release of E2);R-HSA-983147(Release of E3 from polyubiquitinated substrate);R-HSA-983156(Polyubiquitination of substrate);R-HSA-983157(Interaction of E3 with substrate and E2-Ub complex)	20.3788	20.7521	19.1162	20.3841	12364	12945	11359	12386
ENSG00000009413	chr6	111299028	111483715	-	REV3L	5980	ENST00000462119;ENST00000422377;ENST00000368802;ENST00000619481;ENST00000492520;ENST00000467500;ENST00000470871;ENST00000460981;ENST00000494858	GO:0000166(nucleotide binding);GO:0000724(double-strand break repair via homologous recombination);GO:0003676(nucleic acid binding);GO:0003677(DNA binding);GO:0003887(DNA-directed DNA polymerase activity);GO:0005515(protein binding);GO:0005634(nucleus);GO:0005654(nucleoplasm);GO:0005730(nucleolus);GO:0006260(DNA replication);GO:0006261(DNA-templated DNA replication);GO:0006281(DNA repair);GO:0006…	01524(Platinum drug resistance);03460(Fanconi anemia pathway);03460(Fanconi anemia pathway)	K02350	EC:2.7.7.7	NA	REV3 like, DNA directed polymerase zeta catalytic subunit [Source:HGNC Symbol;Acc:HGNC:9968]	processed_transcript;nonsense_mediated_decay;protein_coding;retained_intron	NA	R-HSA-110311(POLZ extends translesion synthesis);R-HSA-110322(Formation of Pol zeta complex);R-HSA-5652151(REV1 recruits POLZ to (AP:Cyt)-DNA Template);R-HSA-5655835(POLK forms a quaternary complex with REV1 and POLZ on damaged DNA template);R-HSA-5655892(POLK incorporates dNMP opposite to damaged DNA base);R-HSA-5655965(POLK and POLZ cooperate in elongation of mispaired primer termini);R-HSA-565…	4.71481	4.80415	5.70022	5.92141	3860	4045	4569	4858
ENSG00000009694	X	124375903	125204312	-	TENM1	10178	ENST00000371130;ENST00000422452	GO:0005576(extracellular region);GO:0005634(nucleus);GO:0005737(cytoplasm);GO:0005783(endoplasmic reticulum);GO:0005794(Golgi apparatus);GO:0005856(cytoskeleton);GO:0005886(plasma membrane);GO:0005887(integral component of plasma membrane);GO:0006359(regulation of transcription by RNA polymerase III);GO:0006955(immune response);GO:0007157(heterophilic cell-cell adhesion via plasma membrane cell a…	NA	NA	NA	NA	teneurin transmembrane protein 1 [Source:HGNC Symbol;Acc:HGNC:8117]	protein_coding	NA	NA	0.415777	0.407759	0.379261	0.432271	371	375	332	387
ENSG00000009709	chr1	18630846	18748866	+	PAX7	5081	ENST00000420770	GO:0000785(chromatin);GO:0000978(RNA polymerase II cis-regulatory region sequence-specific DNA binding);GO:0000981(DNA-binding transcription factor activity, RNA polymerase II-specific);GO:0003677(DNA binding);GO:0003700(DNA-binding transcription factor activity);GO:0005515(protein binding);GO:0005634(nucleus);GO:0006355(regulation of DNA-templated transcription);GO:0006357(regulation of transcri…	05202(Transcriptional misregulation in cancer)	NA	NA	PAX	paired box 7 [Source:HGNC Symbol;Acc:HGNC:8621]	protein_coding	DOID:0050567(orofacial_cleft);DOID:0050686(organ_system_cancer);DOID:0060100(musculoskeletal_system_cancer);DOID:0080015(physical_disorder);DOID:14566(disease_of_cellular_proliferation);DOID:162(cancer);DOID:3246(embryonal_rhabdomyosarcoma);DOID:3247(rhabdomyosarcoma);DOID:4043(skeletal_muscle_cancer);DOID:4045(muscle_cancer);DOID:4051(alveolar_rhabdomyosarcoma);DOID:4(disease);DOID:674(cleft_pal…	NA	0.0491953	0	0.0269348	0	21	0	12	0
ENSG00000009724	chr1	11022009	11047239	-	MASP2	10747	ENST00000700088;ENST00000700089;ENST00000700092;ENST00000700093;ENST00000700094;ENST00000478645;ENST00000480221	GO:0001855(complement component C4b binding);GO:0001867(complement activation, lectin pathway);GO:0002376(immune system process);GO:0004252(serine-type endopeptidase activity);GO:0005509(calcium ion binding);GO:0005515(protein binding);GO:0005576(extracellular region);GO:0005615(extracellular space);GO:0006508(proteolysis);GO:0006956(complement activation);GO:0006958(complement activation, classi…	04610(Complement and coagulation cascades);05150(Staphylococcus aureus infection);05171(Coronavirus disease - COVID-19);05171(Coronavirus disease - COVID-19)	K03993	EC:3.4.21.104	NA	MBL associated serine protease 2 [Source:HGNC Symbol;Acc:HGNC:6902]	protein_coding;nonsense_mediated_decay;retained_intron	DOID:0050117(disease_by_infectious_agent);DOID:0050161(lower_respiratory_tract_disease);DOID:0050177(monogenic_disease);DOID:0050686(organ_system_cancer);DOID:0050737(autosomal_recessive_disease);DOID:0050739(autosomal_genetic_disease);DOID:114(heart_disease);DOID:1227(neutropenia);DOID:1287(cardiovascular_system_disease);DOID:12987(agranulocytosis);DOID:14566(disease_of_cellular_proliferation);D…	R-HSA-166721(MBL binds to repetitive carbohydrate structures on the surfaces of viruses, bacteria, fungi, and protozoa);R-HSA-166726(Activation of MASPs);R-HSA-166753(Conversion of C4 into C4a and C4b);R-HSA-166792(Conversion of C2 into C2a and C2b);R-HSA-2855054(Ficolin-2 binds to molecular patterns on the target cell surface );R-HSA-2855077(Ficolin-3 binds to molecular patterns on the target ce…	0.396003	0.429453	0.144214	0.617436	135	150	48	211
ENSG00000009780	chr1	27725961	27763116	+	FAM76A	199870	ENST00000373954;ENST00000530324;ENST00000373949;ENST00000010299;ENST00000446647	GO:0005654(nucleoplasm);GO:0005654(nucleoplasm)	NA	NA	NA	NA	family with sequence similarity 76 member A [Source:HGNC Symbol;Acc:HGNC:28530]	protein_coding	NA	NA	0.994934	1.06317	1.3464	1.37174	266	293	353	368
ENSG00000009790	chr1	209756032	209782320	+	TRAF3IP3	80342	ENST00000400959;ENST00000367025;ENST00000367023;ENST00000476050;ENST00000487271;ENST00000474496;ENST00000488702;ENST00000471368;ENST00000460314;ENST00000467830	GO:0000139(Golgi membrane);GO:0005515(protein binding);GO:0005739(mitochondrion);GO:0005741(mitochondrial outer membrane);GO:0005764(lysosome);GO:0005765(lysosomal membrane);GO:0005794(Golgi apparatus);GO:0005886(plasma membrane);GO:0016020(membrane);GO:0016021(integral component of membrane);GO:0016021(integral component of membrane)	NA	NA	NA	NA	TRAF3 interacting protein 3 [Source:HGNC Symbol;Acc:HGNC:30766]	protein_coding;retained_intron;processed_transcript;nonsense_mediated_decay	NA	NA	0.51967	0.548666	0.543916	0.536304	269	292	274	279
ENSG00000009830	chr14	77274956	77320860	-	POMT2	29954	ENST00000261534;ENST00000554767;ENST00000452340;ENST00000683380;ENST00000682395;ENST00000682795;ENST00000682895;ENST00000682247;ENST00000684549;ENST00000684259;ENST00000555134;ENST00000684538;ENST00000556446;ENST00000683907;ENST00000682128;ENST00000683095;ENST00000556171;ENST00000683828;ENST00000682382;ENST00000682973;ENST00000682925;ENST00000554564;ENST00000683585;ENST00000682729;ENST00000682891…	GO:0000030(mannosyltransferase activity);GO:0004169(dolichyl-phosphate-mannose-protein mannosyltransferase activity);GO:0005654(nucleoplasm);GO:0005730(nucleolus);GO:0005783(endoplasmic reticulum);GO:0005789(endoplasmic reticulum membrane);GO:0005829(cytosol);GO:0006486(protein glycosylation);GO:0006493(protein O-linked glycosylation);GO:0016020(membrane);GO:0016021(integral component of membrane…	00514(Other types of O-glycan biosynthesis);00515(Mannose type O-glycan biosynthesis);01100(Metabolic pathways);01100(Metabolic pathways)	K00728	EC:2.4.1.109	NA	protein O-mannosyltransferase 2 [Source:HGNC Symbol;Acc:HGNC:19743]	protein_coding;retained_intron;processed_transcript;nonsense_mediated_decay	DOID:0060037(developmental_disorder_of_mental_health);DOID:0060038(specific_developmental_disorder);DOID:0080015(physical_disorder);DOID:1059(intellectual_disability);DOID:10907(microcephaly);DOID:11724(limb_girdle_muscular_dystrophy);DOID:150(disease_of_mental_health);DOID:225(syndrome);DOID:2490(congenital_nervous_system_abnormality);DOID:440(neuromuscular_disease);DOID:4(disease);DOID:7(diseas…	R-HSA-5615556(Defective POMT2 does not transfer Man from Dol-P-Man to DAG1);R-HSA-5615604(Defective POMT1 does not transfer Man from Dol-P-Man to DAG1);R-HSA-5615637(POMT1:POMT2 transfers Man from Dol-P-Man to DAG1(30-653))	1.64761	1.66354	1.55537	1.72334	1445	1499	1336	1512
ENSG00000009844	chr6	142147162	142224685	+	VTA1	51534	ENST00000620996;ENST00000367630;ENST00000491881	GO:0005515(protein binding);GO:0005654(nucleoplasm);GO:0005737(cytoplasm);GO:0005768(endosome);GO:0005771(multivesicular body);GO:0005829(cytosol);GO:0008022(protein C-terminus binding);GO:0010008(endosome membrane);GO:0015031(protein transport);GO:0016020(membrane);GO:0016236(macroautophagy);GO:0032511(late endosome to vacuole transport via multivesicular body sorting pathway);GO:0036258(multive…	04144(Endocytosis);04144(Endocytosis)	NA	NA	NA	vesicle trafficking 1 [Source:HGNC Symbol;Acc:HGNC:20954]	protein_coding;processed_transcript	NA	R-HSA-3159227(HIV Virion Budding);R-HSA-3159232(Recruitment Of HIV Virion Budding Machinery);R-HSA-917693(ESCRT Disassembly)	7.90805	7.54864	9.42313	9.21221	3779	3709	4411	4409
ENSG00000009950	chr7	73593194	73624540	-	MLXIPL	51085	ENST00000345114;ENST00000434326;ENST00000313375	GO:0000122(negative regulation of transcription by RNA polymerase II);GO:0000785(chromatin);GO:0000978(RNA polymerase II cis-regulatory region sequence-specific DNA binding);GO:0000981(DNA-binding transcription factor activity, RNA polymerase II-specific);GO:0001227(DNA-binding transcription repressor activity, RNA polymerase II-specific);GO:0003677(DNA binding);GO:0003700(DNA-binding transcripti…	04931(Insulin resistance);04932(Non-alcoholic fatty liver disease);04932(Non-alcoholic fatty liver disease)	NA	NA	bHLH	MLX interacting protein like [Source:HGNC Symbol;Acc:HGNC:12744]	nonsense_mediated_decay;protein_coding	DOID:14566(disease_of_cellular_proliferation);DOID:162(cancer);DOID:4(disease)	R-HSA-163666(Formation of ChREBP:MLX heterodimer);R-HSA-163669(Transcriptional activation of pyruvate kinase gene by ChREBP:MLX);R-HSA-163670(Nuclear transport of pChREBP (Thr 666) protein);R-HSA-163672(Phosphorylation of ChREBP at Thr(666) by PKA);R-HSA-163676(Phosphorylation of pChREBP (Thr 666) at Ser(196) by PKA);R-HSA-163688(Dephosphorylation of pChREBP (Thr 666) by PP2A);R-HSA-163689(Dephos…	0.100844	0.0577357	0.208198	0.214646	33	19	66	69
ENSG00000009954	chr7	73440406	73522293	-	BAZ1B	9031	ENST00000339594;ENST00000404251;ENST00000466844	GO:0000166(nucleotide binding);GO:0000793(condensed chromosome);GO:0004712(protein serine/threonine/tyrosine kinase activity);GO:0004713(protein tyrosine kinase activity);GO:0004715(non-membrane spanning protein tyrosine kinase activity);GO:0005515(protein binding);GO:0005524(ATP binding);GO:0005634(nucleus);GO:0005654(nucleoplasm);GO:0005721(pericentric heterochromatin);GO:0005730(nucleolus);GO:…	NA	NA	NA	NA	bromodomain adjacent to zinc finger domain 1B [Source:HGNC Symbol;Acc:HGNC:961]	protein_coding;retained_intron	DOID:0080014(chromosomal_disease);DOID:1928(Williams_Beuren_syndrome);DOID:225(syndrome);DOID:4(disease);DOID:630(genetic_disease)	R-HSA-5250930(B-WICH recruits histone acetyltransferases);R-HSA-5250938(B-WICH:histone acetyltransferase acetylates histone H3 at lysine-9);R-HSA-5250947(B-WICH complex binds rDNA promoter);R-HSA-5683930(WICH phosphorylates H2AFX on Y142)	32.8917	33.6639	34.2878	35.3603	15286	16085	15607	16459
ENSG00000010017	chr6	13621498	13711835	-	RANBP9	10048	ENST00000011619;ENST00000469916	GO:0000151(ubiquitin ligase complex);GO:0005515(protein binding);GO:0005634(nucleus);GO:0005654(nucleoplasm);GO:0005737(cytoplasm);GO:0005829(cytosol);GO:0005875(microtubule associated complex);GO:0005886(plasma membrane);GO:0007010(cytoskeleton organization);GO:0007020(microtubule nucleation);GO:0007166(cell surface receptor signaling pathway);GO:0016020(membrane);GO:0016604(nuclear body);GO:001…	NA	NA	NA	NA	RAN binding protein 9 [Source:HGNC Symbol;Acc:HGNC:13727]	protein_coding;processed_transcript	NA	R-HSA-374673(L1 binds RanBPM);R-HSA-5672965(RAS GEFs promote RAS nucleotide exchange);R-HSA-8851859(Activated MET binds RANBP9 and SOS1);R-HSA-8851877(RAS guanyl nucleotide exchange by SOS1 associated with RANBP9 and MET)	11.1979	11.6746	9.68063	9.52155	2668	2859	2258	2272
ENSG00000010030	chr6	36354091	36387800	-	ETV7	51513	ENST00000339796;ENST00000627426;ENST00000340181;ENST00000373738;ENST00000615781	GO:0000122(negative regulation of transcription by RNA polymerase II);GO:0000785(chromatin);GO:0000977(RNA polymerase II transcription regulatory region sequence-specific DNA binding);GO:0000981(DNA-binding transcription factor activity, RNA polymerase II-specific);GO:0001227(DNA-binding transcription repressor activity, RNA polymerase II-specific);GO:0003677(DNA binding);GO:0003700(DNA-binding t…	05202(Transcriptional misregulation in cancer);05202(Transcriptional misregulation in cancer)	NA	NA	ETS	ETS variant transcription factor 7 [Source:HGNC Symbol;Acc:HGNC:18160]	protein_coding	NA	NA	0.16187	0.224078	0.307666	0.107517	27	37	49	18
ENSG00000010072	chr1	231337104	231355023	+	SPRTN	83932	ENST00000391858;ENST00000008440;ENST00000295050;ENST00000492437;ENST00000366644;ENST00000469904	GO:0000785(chromatin);GO:0003677(DNA binding);GO:0003690(double-stranded DNA binding);GO:0003697(single-stranded DNA binding);GO:0004222(metalloendopeptidase activity);GO:0005515(protein binding);GO:0005634(nucleus);GO:0005654(nucleoplasm);GO:0005694(chromosome);GO:0006281(DNA repair);GO:0006508(proteolysis);GO:0006974(cellular response to DNA damage stimulus);GO:0008233(peptidase activity);GO:00…	NA	NA	NA	NA	SprT-like N-terminal domain [Source:HGNC Symbol;Acc:HGNC:25356]	protein_coding;processed_transcript	NA	R-HSA-5654985(SPRTN recruits VCP to monoUb:K164-PCNA associated with POLH);R-HSA-5654986(SPRTN binds monoUb:K164-PCNA associated with POLH);R-HSA-5654989(SPRTN:VCP-mediated release of POLH from monoUb:K164-PCNA)	4.08978	4.35466	3.94942	4.39867	1593	1743	1506	1715
ENSG00000010165	chr1	171781660	171797717	+	METTL13	51603	ENST00000361735;ENST00000485629;ENST00000362019;ENST00000367737;ENST00000478330;ENST00000466643;ENST00000476386	GO:0000122(negative regulation of transcription by RNA polymerase II);GO:0003824(catalytic activity);GO:0005515(protein binding);GO:0005634(nucleus);GO:0005737(cytoplasm);GO:0005739(mitochondrion);GO:0008152(metabolic process);GO:0008168(methyltransferase activity);GO:0016740(transferase activity);GO:0032259(methylation);GO:1902807(negative regulation of cell cycle G1/S phase transition);GO:19028…	NA	NA	NA	NA	methyltransferase 13, eEF1A lysine and N-terminal methyltransferase [Source:HGNC Symbol;Acc:HGNC:24248]	protein_coding;processed_transcript	NA	NA	24.6705	24.6025	25.4878	26.3266	6223	6382	6299	6652
ENSG00000010219	chr12	4562208	4613888	+	DYRK4	8798	ENST00000543431;ENST00000540757;ENST00000536157;ENST00000540644;ENST00000545571;ENST00000536137;ENST00000541024;ENST00000544671;ENST00000544050	GO:0000166(nucleotide binding);GO:0004672(protein kinase activity);GO:0004674(protein serine/threonine kinase activity);GO:0004712(protein serine/threonine/tyrosine kinase activity);GO:0004713(protein tyrosine kinase activity);GO:0005515(protein binding);GO:0005524(ATP binding);GO:0005634(nucleus);GO:0005737(cytoplasm);GO:0005856(cytoskeleton);GO:0006468(protein phosphorylation);GO:0016301(kinase…	NA	K18669	EC:2.7.12.1	NA	dual specificity tyrosine phosphorylation regulated kinase 4 [Source:HGNC Symbol;Acc:HGNC:3095]	protein_coding;retained_intron	NA	NA	2.18811	2.3875	2.66079	2.28828	1020	1144	1214	1068
ENSG00000010244	chr17	32350132	32380373	+	ZNF207	7756	ENST00000321233;ENST00000394673;ENST00000394670;ENST00000579634;ENST00000342555;ENST00000577324;ENST00000578918;ENST00000581531;ENST00000579416;ENST00000582705;ENST00000584696;ENST00000579810	GO:0000070(mitotic sister chromatid segregation);GO:0000775(chromosome, centromeric region);GO:0000776(kinetochore);GO:0001578(microtubule bundle formation);GO:0003677(DNA binding);GO:0003723(RNA binding);GO:0005515(protein binding);GO:0005634(nucleus);GO:0005654(nucleoplasm);GO:0005694(chromosome);GO:0005730(nucleolus);GO:0005737(cytoplasm);GO:0005819(spindle);GO:0005856(cytoskeleton);GO:0005874…	NA	NA	NA	Others	zinc finger protein 207 [Source:HGNC Symbol;Acc:HGNC:12998]	protein_coding;retained_intron;nonsense_mediated_decay	NA	NA	16.3018	15.9631	17.6302	17.6239	16977	17091	17985	18382
ENSG00000010256	chr3	48599002	48610976	-	UQCRC1	7384	ENST00000471189;ENST00000203407;ENST00000480561;ENST00000460105;ENST00000472438;ENST00000412343;ENST00000467690;ENST00000463708;ENST00000493806	GO:0005515(protein binding);GO:0005739(mitochondrion);GO:0005743(mitochondrial inner membrane);GO:0005746(mitochondrial respirasome);GO:0005750(mitochondrial respiratory chain complex III);GO:0006119(oxidative phosphorylation);GO:0006122(mitochondrial electron transport, ubiquinol to cytochrome c);GO:0008121(ubiquinol-cytochrome-c reductase activity);GO:0009060(aerobic respiration);GO:0014823(res…	00190(Oxidative phosphorylation);01100(Metabolic pathways);04260(Cardiac muscle contraction);04714(Thermogenesis);04932(Non-alcoholic fatty liver disease);05010(Alzheimer disease);05012(Parkinson disease);05014(Amyotrophic lateral sclerosis);05016(Huntington disease);05020(Prion disease);05022(Pathways of neurodegeneration - multiple diseases);05022(Pathways of neurodegeneration - multiple diseas…	NA	NA	NA	ubiquinol-cytochrome c reductase core protein 1 [Source:HGNC Symbol;Acc:HGNC:12585]	retained_intron;protein_coding;nonsense_mediated_decay;processed_transcript	NA	R-HSA-164651(Electron transfer from ubiquinol to cytochrome c of complex III)	42.4645	43.4639	42.2285	41.1589	8958	9429	8727	8698
ENSG00000010270	chr7	38178245	38230669	+	STARD3NL	83930	ENST00000009041;ENST00000434197;ENST00000471550;ENST00000396013;ENST00000440144;ENST00000453225	GO:0005515(protein binding);GO:0005765(lysosomal membrane);GO:0005768(endosome);GO:0005789(endoplasmic reticulum membrane);GO:0005829(cytosol);GO:0010008(endosome membrane);GO:0015485(cholesterol binding);GO:0016020(membrane);GO:0016021(integral component of membrane);GO:0031902(late endosome membrane);GO:0042803(protein homodimerization activity);GO:0043231(intracellular membrane-bounded organel…	NA	NA	NA	NA	STARD3 N-terminal like [Source:HGNC Symbol;Acc:HGNC:19169]	protein_coding;retained_intron	NA	R-HSA-196126(CHOL translocates from cytosol to mitochondrial intermembrane space)	4.0735	4.15987	8.41887	8.018	1163	1220	2350	2288
ENSG00000010278	chr12	6199715	6238271	+	CD9	928	ENST00000382518;ENST00000642746;ENST00000543916;ENST00000538834;ENST00000645368;ENST00000610354;ENST00000677718;ENST00000677585;ENST00000679331;ENST00000677318;ENST00000382519;ENST00000546073;ENST00000009180;ENST00000536586;ENST00000538418;ENST00000645565;ENST00000678719;ENST00000382515;ENST00000676788;ENST00000540891;ENST00000676638	GO:0005178(integrin binding);GO:0005515(protein binding);GO:0005576(extracellular region);GO:0005615(extracellular space);GO:0005886(plasma membrane);GO:0005887(integral component of plasma membrane);GO:0005925(focal adhesion);GO:0007155(cell adhesion);GO:0007338(single fertilization);GO:0007342(fusion of sperm to egg plasma membrane involved in single fertilization);GO:0008283(cell population pr…	04640(Hematopoietic cell lineage);04640(Hematopoietic cell lineage)	NA	NA	NA	CD9 molecule [Source:HGNC Symbol;Acc:HGNC:1709]	protein_coding;retained_intron;processed_transcript	DOID:0050615(respiratory_system_cancer);DOID:0050686(organ_system_cancer);DOID:0050687(cell_type_cancer);DOID:0060083(immune_system_cancer);DOID:0060100(musculoskeletal_system_cancer);DOID:0070004(myeloma);DOID:1037(lymphoblastic_leukemia);DOID:1240(leukemia);DOID:1324(lung_cancer);DOID:14566(disease_of_cellular_proliferation);DOID:15(reproductive_system_disease);DOID:162(cancer);DOID:1749(squamo…	R-HSA-1297275(CD9:Izumo Binding);R-HSA-481044(Surface deployment of platelet alpha granule membrane components);R-HSA-5336413(DT:HBEGF:CD9 is transported from clathrin-coated vesicle to endosome);R-HSA-5336417(DT A:B binds HBEGF and CD9 on the target cell surface);R-HSA-5336420(DT fragment B transports DT fragment A from target cell endosome membrane);R-HSA-5336422(Clathrin-mediated endocytosis o…	14.0151	15.3777	8.66919	8.93295	5384	6073	3263	3442
ENSG00000010282	chr3	42692663	42702824	-	HHATL	57467	ENST00000441594;ENST00000480939	GO:0005515(protein binding);GO:0005783(endoplasmic reticulum);GO:0005789(endoplasmic reticulum membrane);GO:0016020(membrane);GO:0016021(integral component of membrane);GO:0016746(acyltransferase activity);GO:0048471(perinuclear region of cytoplasm);GO:0060262(negative regulation of N-terminal protein palmitoylation);GO:0060262(negative regulation of N-terminal protein palmitoylation)	NA	NA	NA	NA	hedgehog acyltransferase like [Source:HGNC Symbol;Acc:HGNC:13242]	protein_coding;retained_intron	NA	NA	0	0.0253102	0	0	0	6	0	0
ENSG00000010292	chr12	6493356	6531955	+	NCAPD2	9918	ENST00000541399;ENST00000539714;ENST00000536538;ENST00000382457;ENST00000539084;ENST00000315579;ENST00000545732;ENST00000536090;ENST00000538600;ENST00000542492;ENST00000535804;ENST00000539885	GO:0000228(nuclear chromosome);GO:0000278(mitotic cell cycle);GO:0000779(condensed chromosome, centromeric region);GO:0000793(condensed chromosome);GO:0000796(condensin complex);GO:0005515(protein binding);GO:0005634(nucleus);GO:0005654(nucleoplasm);GO:0005694(chromosome);GO:0005737(cytoplasm);GO:0005829(cytosol);GO:0007049(cell cycle);GO:0007076(mitotic chromosome condensation);GO:0010032(meioti…	NA	NA	NA	NA	non-SMC condensin I complex subunit D2 [Source:HGNC Symbol;Acc:HGNC:24305]	processed_transcript;protein_coding;nonsense_mediated_decay;retained_intron	NA	R-HSA-2514854(CDK1 phosphorylates condensin I);R-HSA-2520883(Phosphorylated condensin I promotes condensation of prometaphase chromosomes);R-HSA-2529015(Dephosphorylation of CK2-modified condensin I);R-HSA-2529020(CK2 phosphorylates condensin I subunits)	16.9307	17.3986	21.0486	20.9926	7215	7624	8786	8960
ENSG00000010295	chr12	6538961	6556073	-	IFFO1	25900	ENST00000472558;ENST00000471408;ENST00000465801;ENST00000336604;ENST00000396840;ENST00000487279;ENST00000619571;ENST00000356896;ENST00000488007;ENST00000396830	GO:0005515(protein binding);GO:0005634(nucleus);GO:0005637(nuclear inner membrane);GO:0005654(nucleoplasm);GO:0005882(intermediate filament);GO:0006303(double-strand break repair via nonhomologous end joining);GO:0016020(membrane);GO:0016363(nuclear matrix);GO:0035861(site of double-strand break);GO:1990166(protein localization to site of double-strand break);GO:1990683(DNA double-strand break at…	NA	NA	NA	NA	intermediate filament family orphan 1 [Source:HGNC Symbol;Acc:HGNC:24970]	retained_intron;protein_coding;nonsense_mediated_decay	NA	NA	7.1866	7.27212	7.8196	7.82093	2343	2439	2498	2556
ENSG00000010310	chr19	45668221	45683722	+	GIPR	2696	ENST00000652180;ENST00000590918;ENST00000263281;ENST00000591322;ENST00000588816;ENST00000591224	GO:0002029(desensitization of G protein-coupled receptor signaling pathway);GO:0004888(transmembrane signaling receptor activity);GO:0004930(G protein-coupled receptor activity);GO:0005515(protein binding);GO:0005886(plasma membrane);GO:0006091(generation of precursor metabolites and energy);GO:0007165(signal transduction);GO:0007166(cell surface receptor signaling pathway);GO:0007186(G protein-c…	04024(cAMP signaling pathway);04080(Neuroactive ligand-receptor interaction);04080(Neuroactive ligand-receptor interaction)	NA	NA	NA	gastric inhibitory polypeptide receptor [Source:HGNC Symbol;Acc:HGNC:4271]	protein_coding;retained_intron	DOID:0014667(disease_of_metabolism);DOID:0060158(acquired_metabolic_disease);DOID:12252(Cushing's_syndrome);DOID:225(syndrome);DOID:28(endocrine_system_disease);DOID:374(nutrition_disease);DOID:3947(adrenal_gland_hyperfunction);DOID:3952(adrenal_cortex_disease);DOID:4(disease);DOID:654(overnutrition);DOID:7(disease_of_anatomical_entity);DOID:9553(adrenal_gland_disease);DOID:9970(obesity)	R-HSA-379044(Liganded Gs-activating GPCR acts as a GEF for Gs);R-HSA-420274(GIP receptor binds gastric inhibitory peptide);R-HSA-744886(The Ligand:GPCR:Gs complex dissociates);R-HSA-744887(Liganded Gs-activating GPCRs bind inactive heterotrimeric Gs)	0.187666	0.143656	0.246279	0.201137	65	50	82	69
ENSG00000010318	chr3	52410660	52423641	+	PHF7	51533	ENST00000327906;ENST00000473145;ENST00000482327;ENST00000347025;ENST00000614886;ENST00000498509;ENST00000465863;ENST00000459935	GO:0005515(protein binding);GO:0005634(nucleus);GO:0005654(nucleoplasm);GO:0005794(Golgi apparatus);GO:0005829(cytosol);GO:0005886(plasma membrane);GO:0016607(nuclear speck);GO:0046872(metal ion binding);GO:0046872(metal ion binding)	NA	NA	NA	NA	PHD finger protein 7 [Source:HGNC Symbol;Acc:HGNC:18458]	protein_coding;retained_intron;processed_transcript	NA	NA	1.91994	2.07736	2.27743	2.35702	429	475	499	526
ENSG00000010319	chr3	52433035	52445103	-	SEMA3G	56920	ENST00000231721	GO:0001755(neural crest cell migration);GO:0005102(signaling receptor binding);GO:0005515(protein binding);GO:0005576(extracellular region);GO:0005615(extracellular space);GO:0005887(integral component of plasma membrane);GO:0007411(axon guidance);GO:0030215(semaphorin receptor binding);GO:0030335(positive regulation of cell migration);GO:0030517(negative regulation of axon extension);GO:0045499(…	04360(Axon guidance)	NA	NA	NA	semaphorin 3G [Source:HGNC Symbol;Acc:HGNC:30400]	protein_coding	DOID:14566(disease_of_cellular_proliferation);DOID:162(cancer);DOID:4(disease)	NA	0.0569145	0.0718292	0.101753	0.0453238	19	25	34	16
ENSG00000010322	chr3	52455118	52493068	+	NISCH	11188	ENST00000479054;ENST00000345716;ENST00000488380;ENST00000420808;ENST00000489895;ENST00000488157;ENST00000490425;ENST00000464280;ENST00000481211;ENST00000474188;ENST00000485765;ENST00000460759;ENST00000488243;ENST00000467594	GO:0005178(integrin binding);GO:0005515(protein binding);GO:0005654(nucleoplasm);GO:0005737(cytoplasm);GO:0005768(endosome);GO:0005769(early endosome);GO:0005829(cytosol);GO:0005886(plasma membrane);GO:0006915(apoptotic process);GO:0015630(microtubule cytoskeleton);GO:0016020(membrane);GO:0016601(Rac protein signal transduction);GO:0019901(protein kinase binding);GO:0030036(actin cytoskeleton org…	NA	NA	NA	NA	nischarin [Source:HGNC Symbol;Acc:HGNC:18006]	protein_coding;retained_intron;processed_transcript	DOID:0050828(artery_disease);DOID:10763(hypertension);DOID:114(heart_disease);DOID:1287(cardiovascular_system_disease);DOID:178(vascular_disease);DOID:4(disease);DOID:6000(congestive_heart_failure);DOID:7(disease_of_anatomical_entity)	R-HSA-9013145(RAC1 binds effectors at the plasma membrane);R-HSA-9696266(RND2 binds effectors);R-HSA-9696268(RND3 binds effectors)	13.2836	12.8647	10.8305	10.7413	7928	7896	6332	6422
ENSG00000010327	chr3	52495338	52524495	+	STAB1	23166	ENST00000321725;ENST00000479355;ENST00000484850;ENST00000461325;ENST00000481626;ENST00000462741;ENST00000462681;ENST00000469989	GO:0005041(low-density lipoprotein particle receptor activity);GO:0005044(scavenger receptor activity);GO:0005509(calcium ion binding);GO:0005515(protein binding);GO:0005540(hyaluronic acid binding);GO:0005886(plasma membrane);GO:0005887(integral component of plasma membrane);GO:0006898(receptor-mediated endocytosis);GO:0006954(inflammatory response);GO:0007155(cell adhesion);GO:0007267(cell-cell…	NA	NA	NA	NA	stabilin 1 [Source:HGNC Symbol;Acc:HGNC:18628]	protein_coding;retained_intron	DOID:0050686(organ_system_cancer);DOID:14566(disease_of_cellular_proliferation);DOID:162(cancer);DOID:3119(gastrointestinal_system_cancer);DOID:3571(liver_cancer);DOID:4(disease);DOID:684(hepatocellular_carcinoma);DOID:686(liver_carcinoma)	R-HSA-2197770(STAB1 (FEEL-1) binds ligands);R-HSA-2247513(STAB1:ligand is endocytosed)	0.301845	0.329022	0.346445	0.285814	214	238	240	203
ENSG00000010361	chr19	49806866	49817376	-	FUZ	80199	ENST00000313777;ENST00000525130;ENST00000529634;ENST00000528094;ENST00000533418;ENST00000525370;ENST00000377092;ENST00000534138;ENST00000527973;ENST00000528043;ENST00000531017;ENST00000527585;ENST00000534008;ENST00000529302;ENST00000526575;ENST00000525800;ENST00000527111;ENST00000526435	GO:0001736(establishment of planar polarity);GO:0001843(neural tube closure);GO:0001942(hair follicle development);GO:0005515(protein binding);GO:0005737(cytoplasm);GO:0005856(cytoskeleton);GO:0005929(cilium);GO:0008285(negative regulation of cell population proliferation);GO:0008589(regulation of smoothened signaling pathway);GO:0010172(embryonic body morphogenesis);GO:0015031(protein transport)…	NA	NA	NA	NA	fuzzy planar cell polarity protein [Source:HGNC Symbol;Acc:HGNC:26219]	protein_coding;nonsense_mediated_decay;retained_intron;processed_transcript	NA	R-HSA-5610766(The intraflagellar transport A (IFT-A) complex is required for the transit of GLI:SUFU complexes to the ciliary base);R-HSA-5610767(The intraflagellar transport B (IFT-B) complex is required for the transit of GLI:SUFU complexes to the ciliary tip)	6.60776	7.14561	6.40411	7.09399	1293	1437	1227	1389
ENSG00000010379	chr12	220621	262873	-	SLC6A13	6540	ENST00000445055;ENST00000343164;ENST00000543722;ENST00000534887;ENST00000539260;ENST00000542272;ENST00000436453	GO:0005283(amino acid:sodium symporter activity);GO:0005308(creatine transmembrane transporter activity);GO:0005332(gamma-aminobutyric acid:sodium:chloride symporter activity);GO:0005368(taurine transmembrane transporter activity);GO:0005369(taurine:sodium symporter activity);GO:0005515(protein binding);GO:0005886(plasma membrane);GO:0005887(integral component of plasma membrane);GO:0006836(neuro…	04721(Synaptic vesicle cycle);04727(GABAergic synapse);04727(GABAergic synapse)	NA	NA	NA	solute carrier family 6 member 13 [Source:HGNC Symbol;Acc:HGNC:11046]	protein_coding;retained_intron;nonsense_mediated_decay	NA	R-HSA-444007(GAT1-3 mediate Na+/Cl- dependent GABA transport)	0.213457	0.340505	0.308554	0.200253	61	100	87	58
ENSG00000010404	X	149476988	149521096	-	IDS	3423	ENST00000340855;ENST00000370441;ENST00000466323;ENST00000490775;ENST00000464251;ENST00000466019;ENST00000428056;ENST00000521702	GO:0004423(iduronate-2-sulfatase activity);GO:0005509(calcium ion binding);GO:0005515(protein binding);GO:0005764(lysosome);GO:0006027(glycosaminoglycan catabolic process);GO:0008484(sulfuric ester hydrolase activity);GO:0016787(hydrolase activity);GO:0043202(lysosomal lumen);GO:0046872(metal ion binding);GO:0046872(metal ion binding)	00531(Glycosaminoglycan degradation);01100(Metabolic pathways);04142(Lysosome);04142(Lysosome)	K01136	EC:3.1.6.13	NA	iduronate 2-sulfatase [Source:HGNC Symbol;Acc:HGNC:5389]	protein_coding;nonsense_mediated_decay;processed_transcript	DOID:0014667(disease_of_metabolism);DOID:12798(mucopolysaccharidosis);DOID:12799(mucopolysaccharidosis_II);DOID:225(syndrome);DOID:3211(lysosomal_storage_disease);DOID:4(disease);DOID:655(inherited_metabolic_disorder)	R-HSA-1678650(IDS hydrolyses Heparan sulfate chain(5));R-HSA-1793182(IDS hydrolyses dermatan sulfate (Chebi:63517 chain));R-HSA-2262743(Defective IDS does not hydrolyse dermatan sulfate (Chebi:63517 chain));R-HSA-9036046(Defective IDS does not hydrolyse Heparan sulfate chain(5))	15.1678	14.2527	15.111	14.8917	9284	8969	9057	9127
ENSG00000010438	chr9	33750679	33799231	+	PRSS3	5646	ENST00000361005;ENST00000342836;ENST00000495682	GO:0004252(serine-type endopeptidase activity);GO:0005509(calcium ion binding);GO:0005515(protein binding);GO:0005576(extracellular region);GO:0005615(extracellular space);GO:0006508(proteolysis);GO:0007586(digestion);GO:0008233(peptidase activity);GO:0008236(serine-type peptidase activity);GO:0016787(hydrolase activity);GO:0019730(antimicrobial humoral response);GO:0031638(zymogen activation);GO…	04080(Neuroactive ligand-receptor interaction);04972(Pancreatic secretion);04974(Protein digestion and absorption);05164(Influenza A);05164(Influenza A)	K01312	EC:3.4.21.4	NA	serine protease 3 [Source:HGNC Symbol;Acc:HGNC:9486]	protein_coding;processed_transcript	DOID:0050615(respiratory_system_cancer);DOID:0050686(organ_system_cancer);DOID:1324(lung_cancer);DOID:14566(disease_of_cellular_proliferation);DOID:162(cancer);DOID:225(syndrome);DOID:26(pancreas_disease);DOID:28(endocrine_system_disease);DOID:3905(lung_carcinoma);DOID:3908(non_small_cell_lung_carcinoma);DOID:4988(alcoholic_pancreatitis);DOID:4989(pancreatitis);DOID:4(disease);DOID:7(disease_of_a…	R-HSA-1461993(pro-HD5 is cleaved by trypsin);R-HSA-3132753(Pancreatic proteases degrade TCN1:RCbl);R-HSA-6798745(Exocytosis of tertiary granule lumen proteins);R-HSA-6801766(Trypsin cleaves REG3A or REG3G to generate REG3A,G(38-175))	0.28279	0.30297	0.337348	0.179221	27	31	32	17
ENSG00000010539	chr16	3222325	3236003	-	ZNF200	7752	ENST00000414144;ENST00000396871;ENST00000431561;ENST00000396870;ENST00000575285;ENST00000575948;ENST00000575630;ENST00000575617;ENST00000577015	GO:0003674(molecular_function);GO:0005515(protein binding);GO:0005634(nucleus);GO:0008150(biological_process);GO:0046872(metal ion binding);GO:0046872(metal ion binding)	05168(Herpes simplex virus 1 infection);05168(Herpes simplex virus 1 infection)	NA	NA	zf-C2H2	zinc finger protein 200 [Source:HGNC Symbol;Acc:HGNC:12993]	protein_coding;retained_intron	NA	R-HSA-975040(KRAB-ZNF / KAP Interaction)	4.83618	5.40319	4.60657	4.10517	2393	2747	2231	2035
ENSG00000010610	chr12	6786858	6816357	+	CD4	920	ENST00000536610;ENST00000011653;ENST00000544344;ENST00000538827;ENST00000437800;ENST00000535466;ENST00000536563;ENST00000543755	GO:0001618(virus receptor activity);GO:0001934(positive regulation of protein phosphorylation);GO:0002250(adaptive immune response);GO:0002376(immune system process);GO:0004888(transmembrane signaling receptor activity);GO:0005201(extracellular matrix structural constituent);GO:0005515(protein binding);GO:0005769(early endosome);GO:0005788(endoplasmic reticulum lumen);GO:0005789(endoplasmic retic…	04060(Cytokine-cytokine receptor interaction);04514(Cell adhesion molecules);04612(Antigen processing and presentation);04640(Hematopoietic cell lineage);04658(Th1 and Th2 cell differentiation);04659(Th17 cell differentiation);04660(T cell receptor signaling pathway);05135(Yersinia infection);05166(Human T-cell leukemia virus 1 infection);05170(Human immunodeficiency virus 1 infection);05235(PD-L…	NA	NA	NA	CD4 molecule [Source:HGNC Symbol;Acc:HGNC:1678]	processed_transcript;protein_coding;retained_intron	DOID:0014667(disease_of_metabolism);DOID:0050013(carbohydrate_metabolism_disease);DOID:0050117(disease_by_infectious_agent);DOID:0050686(organ_system_cancer);DOID:0050687(cell_type_cancer);DOID:0050743(mature_T_cell_and_NK_cell_lymphoma);DOID:0050749(peripheral_T_cell_lymphoma);DOID:0060056(hypersensitivity_reaction_disease);DOID:0060058(lymphoma);DOID:0060061(cutaneous_T_cell_lymphoma);DOID:0060…	R-HSA-1471314(HNP1-3 bind CD4);R-HSA-164500(Conformational changes in gp120 exposes gp41);R-HSA-164507(CD4:gp120 binds to chemokine co-receptor CCR5/CXCR4);R-HSA-164508(N and C terminal heptad repeat helices of gp41 form six-helix bundle);R-HSA-164509(Binding of gp120 of ENV oligomer to the host CD4);R-HSA-164510(Conformational change in gp120 of Env oligomer);R-HSA-164515(Fusogenic activation of…	1.38811	1.21573	1.71118	1.54378	419	378	505	465
ENSG00000010626	chr12	6873569	6914241	+	LRRC23	10233	ENST00000433346;ENST00000007969;ENST00000622489;ENST00000451681;ENST00000443597;ENST00000428946;ENST00000323702;ENST00000457146;ENST00000486401;ENST00000436789;ENST00000429740	GO:0003674(molecular_function);GO:0005515(protein binding);GO:0005575(cellular_component);GO:0005737(cytoplasm);GO:0005829(cytosol);GO:0008150(biological_process);GO:0008150(biological_process)	NA	NA	NA	NA	leucine rich repeat containing 23 [Source:HGNC Symbol;Acc:HGNC:19138]	protein_coding;nonsense_mediated_decay;processed_transcript;retained_intron	NA	NA	3.08696	2.66194	2.86474	2.65531	625	552	568	538
ENSG00000010671	X	101349338	101390796	-	BTK	695	ENST00000695615;ENST00000621635;ENST00000308731;ENST00000695621;ENST00000478995;ENST00000488970;ENST00000695624;ENST00000695630;ENST00000470069;ENST00000470329;ENST00000464006;ENST00000695633;ENST00000464567;ENST00000695643	GO:0000166(nucleotide binding);GO:0001780(neutrophil homeostasis);GO:0001805(positive regulation of type III hypersensitivity);GO:0001812(positive regulation of type I hypersensitivity);GO:0001818(negative regulation of cytokine production);GO:0002250(adaptive immune response);GO:0002344(B cell affinity maturation);GO:0002376(immune system process);GO:0002553(histamine secretion by mast cell);GO:…	04064(NF-kappa B signaling pathway);04380(Osteoclast differentiation);04611(Platelet activation);04662(B cell receptor signaling pathway);04664(Fc epsilon RI signaling pathway);05169(Epstein-Barr virus infection);05340(Primary immunodeficiency);05340(Primary immunodeficiency)	K07370	EC:2.7.10.2	NA	Bruton tyrosine kinase [Source:HGNC Symbol;Acc:HGNC:1133]	protein_coding;nonsense_mediated_decay;retained_intron	DOID:0050686(organ_system_cancer);DOID:0060083(immune_system_cancer);DOID:1037(lymphoblastic_leukemia);DOID:1240(leukemia);DOID:14179(Bruton_type_agammaglobulinemia);DOID:14566(disease_of_cellular_proliferation);DOID:162(cancer);DOID:2115(B_cell_deficiency);DOID:225(syndrome);DOID:2531(hematologic_cancer);DOID:2583(agammaglobulinemia);DOID:2914(immune_system_disease);DOID:4(disease);DOID:612(prim…	R-HSA-1112666(BLNK (SLP-65) Signalosome hydrolyzes phosphatidyinositol bisphosphate forming diacylglycerol and inositol-1,4,5-trisphosphate);R-HSA-166072(MyD88 forms a complex with TIRAP:activated TLR2/4);R-HSA-166082(IRAK4 binds to the activated TLR receptor:TIRAP:MyD88 complex);R-HSA-166091(IRAK1 or IRAK2 binds to the activated IRAK4 :activated TLR:MyD88:TIRAP complex);R-HSA-166119(First phosph…	0.324874	0.300032	0.353072	0.257211	172	162	185	134
ENSG00000010704	chr6	26087281	26098343	+	HFE	3077	ENST00000353147;ENST00000397022;ENST00000349999;ENST00000483782;ENST00000470149;ENST00000486147;ENST00000357618;ENST00000485729	GO:0002626(negative regulation of T cell antigen processing and presentation);GO:0002725(negative regulation of T cell cytokine production);GO:0005102(signaling receptor binding);GO:0005515(protein binding);GO:0005615(extracellular space);GO:0005654(nucleoplasm);GO:0005769(early endosome);GO:0005886(plasma membrane);GO:0005887(integral component of plasma membrane);GO:0006811(ion transport);GO:00…	NA	NA	NA	NA	homeostatic iron regulator [Source:HGNC Symbol;Acc:HGNC:4886]	protein_coding;retained_intron	DOID:0014667(disease_of_metabolism);DOID:0050013(carbohydrate_metabolism_disease);DOID:0050117(disease_by_infectious_agent);DOID:0050155(sensory_system_disease);DOID:0050177(monogenic_disease);DOID:0050686(organ_system_cancer);DOID:0050700(cardiomyopathy);DOID:0050735(X_linked_disease);DOID:0050737(autosomal_recessive_disease);DOID:0050739(autosomal_genetic_disease);DOID:0050828(artery_disease);D…	R-HSA-5691154(HFE binds TFRC dimer)	0.788941	0.637796	0.552027	0.687738	297	248	205	259
ENSG00000010803	chr1	41027202	41242306	-	SCMH1	22955	ENST00000326197;ENST00000372595;ENST00000337495;ENST00000372596;ENST00000372597;ENST00000695335;ENST00000472037;ENST00000456518;ENST00000460215;ENST00000498793;ENST00000695337;ENST00000489421;ENST00000482530;ENST00000488592	GO:0001673(male germ cell nucleus);GO:0003682(chromatin binding);GO:0005515(protein binding);GO:0005634(nucleus);GO:0005654(nucleoplasm);GO:0006338(chromatin remodeling);GO:0006355(regulation of DNA-templated transcription);GO:0007283(spermatogenesis);GO:0009952(anterior/posterior pattern specification);GO:0010369(chromocenter);GO:0031507(heterochromatin formation);GO:0042393(histone binding);GO:…	NA	NA	NA	NA	Scm polycomb group protein homolog 1 [Source:HGNC Symbol;Acc:HGNC:19003]	protein_coding;processed_transcript;nonsense_mediated_decay;retained_intron	NA	R-HSA-3108203(PRC1 SUMOylates CTBP1 with SUMO2,3);R-HSA-3108209(PRC1 SUMOylates CTBP1 with SUMO1);R-HSA-3223200(Demethylation of H3K27Me3 by KDM6B stimulates p16INK4A transcription, while binding of PRC1.4 complex to H3K27Me3 represses p16INK4A transcription);R-HSA-3229089(PRC1.4 complex binds H3K27Me3 nucleosomes on CDKN2A promoter);R-HSA-3229102(p-MAPKAPK3 phosphorylates BMI1);R-HSA-3927824(PRC…	9.06578	8.34372	8.03435	7.87941	2755	2605	2391	2397
ENSG00000010810	chr6	111660332	111873452	-	FYN	2534	ENST00000538466;ENST00000368682;ENST00000354650;ENST00000229471;ENST00000368667;ENST00000368678;ENST00000467921;ENST00000471959;ENST00000496864;ENST00000476769;ENST00000495935;ENST00000467899;ENST00000495927;ENST00000523322;ENST00000462856;ENST00000517419;ENST00000518295;ENST00000523238;ENST00000462598;ENST00000521361;ENST00000487824	GO:0000166(nucleotide binding);GO:0000304(response to singlet oxygen);GO:0001664(G protein-coupled receptor binding);GO:0001764(neuron migration);GO:0002223(stimulatory C-type lectin receptor signaling pathway);GO:0002250(adaptive immune response);GO:0002376(immune system process);GO:0002862(negative regulation of inflammatory response to antigenic stimulus);GO:0003015(heart process);GO:0004672(p…	04071(Sphingolipid signaling pathway);04072(Phospholipase D signaling pathway);04360(Axon guidance);04380(Osteoclast differentiation);04510(Focal adhesion);04520(Adherens junction);04611(Platelet activation);04650(Natural killer cell mediated cytotoxicity);04660(T cell receptor signaling pathway);04664(Fc epsilon RI signaling pathway);04725(Cholinergic synapse);05020(Prion disease);05130(Pathogen…	K05703	EC:2.7.10.2	NA	FYN proto-oncogene, Src family tyrosine kinase [Source:HGNC Symbol;Acc:HGNC:4037]	protein_coding;retained_intron;processed_transcript	DOID:0050161(lower_respiratory_tract_disease);DOID:0050686(organ_system_cancer);DOID:0060083(immune_system_cancer);DOID:10652(Alzheimer's_disease);DOID:1176(bronchial_disease);DOID:1192(peripheral_nervous_system_neoplasm);DOID:1240(leukemia);DOID:1289(neurodegenerative_disease);DOID:1307(dementia);DOID:14566(disease_of_cellular_proliferation);DOID:150(disease_of_mental_health);DOID:1561(cognitive…	R-HSA-114577(Binding of GPVI:Fc Epsilon R1 gamma receptor complex with collagen);R-HSA-114600(Fyn/Lyn-mediated phosphorylation of FcR1 gamma);R-HSA-139842(Binding of Syk tyrosine kinase);R-HSA-1433418(Phosphorylation of JAK2);R-HSA-1433428(GRB2 is indirectly recruited to p-KIT through SHP2);R-HSA-1433451(JAK2 binds to p-KIT);R-HSA-1433454(Phosphorylation of GAB2 by SFKs);R-HSA-1433456(Recruitment…	6.90858	6.70769	7.18106	7.12216	3377	3374	3439	3488
ENSG00000010818	chr6	142751469	142945176	-	HIVEP2	3097	ENST00000012134;ENST00000367603;ENST00000367604;ENST00000474532	GO:0000978(RNA polymerase II cis-regulatory region sequence-specific DNA binding);GO:0000981(DNA-binding transcription factor activity, RNA polymerase II-specific);GO:0003677(DNA binding);GO:0005634(nucleus);GO:0005654(nucleoplasm);GO:0006357(regulation of transcription by RNA polymerase II);GO:0046872(metal ion binding);GO:0046872(metal ion binding)	NA	NA	NA	zf-C2H2	HIVEP zinc finger 2 [Source:HGNC Symbol;Acc:HGNC:4921]	protein_coding;processed_transcript	NA	NA	3.28721	3.27432	3.30459	3.54568	2308	2362	2270	2493
ENSG00000010932	chr1	171248471	171285978	+	FMO1	2326	ENST00000469112	GO:0004497(monooxygenase activity);GO:0004499(N,N-dimethylaniline monooxygenase activity);GO:0005515(protein binding);GO:0005783(endoplasmic reticulum);GO:0005788(endoplasmic reticulum lumen);GO:0005789(endoplasmic reticulum membrane);GO:0006082(organic acid metabolic process);GO:0006805(xenobiotic metabolic process);GO:0006970(response to osmotic stress);GO:0009404(toxin metabolic process);GO:00…	00982(Drug metabolism - cytochrome P450)	K00485	EC:1.14.13.8	NA	flavin containing dimethylaniline monoxygenase 1 [Source:HGNC Symbol;Acc:HGNC:3769]	nonsense_mediated_decay	DOID:1289(neurodegenerative_disease);DOID:231(motor_neuron_disease);DOID:331(central_nervous_system_disease);DOID:332(amyotrophic_lateral_sclerosis);DOID:4(disease);DOID:7(disease_of_anatomical_entity);DOID:863(nervous_system_disease)	R-HSA-217255(FMO1:FAD N-oxidises TAM)	0.0170403	0.0196368	0	0	5	5	0	0
ENSG00000011007	chr1	23743448	23762049	+	ELOA	6924	ENST00000609199;ENST00000418390;ENST00000613537;ENST00000487554	GO:0003746(translation elongation factor activity);GO:0005515(protein binding);GO:0005615(extracellular space);GO:0005634(nucleus);GO:0005654(nucleoplasm);GO:0006357(regulation of transcription by RNA polymerase II);GO:0006366(transcription by RNA polymerase II);GO:0006367(transcription initiation at RNA polymerase II promoter);GO:0006368(transcription elongation by RNA polymerase II promoter);GO…	NA	NA	NA	NA	elongin A [Source:HGNC Symbol;Acc:HGNC:11620]	retained_intron;nonsense_mediated_decay;protein_coding;processed_transcript	NA	R-HSA-112379(Recruitment of elongation factors to form elongation complex);R-HSA-112385(Addition of nucleotides leads to transcript elongation);R-HSA-112392(Resumption of elongation after recovery from pausing);R-HSA-112395(Abortive termination of elongation after arrest);R-HSA-112396(Separation of elongating transcript from template);R-HSA-112436(Formation of Elongin complex);R-HSA-113411(2-4 nt…	25.333	24.4119	27.3025	27.9873	8920	8838	9416	9869
ENSG00000011009	chr1	23791145	23795539	+	LYPLA2	11313	ENST00000374514;ENST00000420982;ENST00000374505;ENST00000495365;ENST00000374503;ENST00000374502;ENST00000492577;ENST00000421070;ENST00000374501;ENST00000472213	GO:0002084(protein depalmitoylation);GO:0004622(lysophospholipase activity);GO:0005515(protein binding);GO:0005737(cytoplasm);GO:0005795(Golgi stack);GO:0005829(cytosol);GO:0006629(lipid metabolic process);GO:0006631(fatty acid metabolic process);GO:0007411(axon guidance);GO:0008474(palmitoyl-(protein) hydrolase activity);GO:0016787(hydrolase activity);GO:0045296(cadherin binding);GO:0046464(acyl…	00564(Glycerophospholipid metabolism);00564(Glycerophospholipid metabolism)	K06130	EC:3.1.1.5	NA	lysophospholipase 2 [Source:HGNC Symbol;Acc:HGNC:6738]	protein_coding;processed_transcript	NA	R-HSA-8933328(LYPLA2 hydrolyses PALM-C3,4-GAP43)	54.7072	51.1053	57.9315	59.9416	7284	6995	7553	7991
ENSG00000011021	chr1	11806096	11843143	+	CLCN6	1185	ENST00000312413;ENST00000346436;ENST00000376497;ENST00000400892;ENST00000376496;ENST00000376490;ENST00000376491;ENST00000376492;ENST00000494028;ENST00000446542	GO:0000166(nucleotide binding);GO:0003729(mRNA binding);GO:0005247(voltage-gated chloride channel activity);GO:0005524(ATP binding);GO:0005765(lysosomal membrane);GO:0005768(endosome);GO:0006811(ion transport);GO:0006821(chloride transport);GO:0006884(cell volume homeostasis);GO:0007165(signal transduction);GO:0009612(response to mechanical stimulus);GO:0010008(endosome membrane);GO:0010468(regul…	NA	NA	NA	NA	chloride voltage-gated channel 6 [Source:HGNC Symbol;Acc:HGNC:2024]	protein_coding;processed_transcript;nonsense_mediated_decay;retained_intron	NA	R-HSA-2730692(CLCN4/5/6 exchange Cl- for H+);R-HSA-6802927(BRAF and RAF fusion mutant dimers are phosphorylated);R-HSA-6802932(Dissociation of BRAF/RAF fusion complex);R-HSA-6802933(p-BRAF and RAF fusion dimers phosphorylate MAP2Ks);R-HSA-6802934(p-BRAF and RAF fusion dimers bind MAP2Ks and MAPKs);R-HSA-6802935(MAPKs are phosphorylated downstream of BRAF and RAF fusion dimers)	3.89633	3.57137	3.95273	3.64546	2100	1980	2088	1970
ENSG00000011028	chr17	62627670	62693597	+	MRC2	9902	ENST00000303375;ENST00000584265;ENST00000583597;ENST00000579432;ENST00000446119;ENST00000580916	GO:0001649(osteoblast differentiation);GO:0005515(protein binding);GO:0005518(collagen binding);GO:0005925(focal adhesion);GO:0006897(endocytosis);GO:0016020(membrane);GO:0016021(integral component of membrane);GO:0030246(carbohydrate binding);GO:0030574(collagen catabolic process);GO:0038023(signaling receptor activity);GO:0038023(signaling receptor activity)	04145(Phagosome);05152(Tuberculosis);05152(Tuberculosis)	NA	NA	NA	mannose receptor C type 2 [Source:HGNC Symbol;Acc:HGNC:16875]	protein_coding;retained_intron;processed_transcript	DOID:0050687(cell_type_cancer);DOID:14566(disease_of_cellular_proliferation);DOID:162(cancer);DOID:1749(squamous_cell_carcinoma);DOID:305(carcinoma);DOID:4(disease)	R-HSA-1236939(Interaction of exogenous soluble antigen with its corresponding receptor);R-HSA-1236940(Exogenous soluble antigen targeted to more stable early endosome);R-HSA-1236941(Internalization of receptor bound antigen into clathrin coted vesicles);R-HSA-1236955(Movement of clathrin coated vesicles into early endosome)	11.6158	12.2706	10.9743	10.1834	5042	5476	4667	4428
ENSG00000011052	chr17	51153590	51171744	+	NME1-NME2	654364	ENST00000393193;ENST00000376392;ENST00000555572	GO:0000166(nucleotide binding);GO:0004550(nucleoside diphosphate kinase activity);GO:0005524(ATP binding);GO:0005829(cytosol);GO:0006165(nucleoside diphosphate phosphorylation);GO:0006183(GTP biosynthetic process);GO:0006228(UTP biosynthetic process);GO:0006241(CTP biosynthetic process);GO:0016301(kinase activity);GO:0016310(phosphorylation);GO:0016740(transferase activity);GO:0016740(transferase…	00230(Purine metabolism);00240(Pyrimidine metabolism);00983(Drug metabolism - other enzymes);01100(Metabolic pathways);01240(Biosynthesis of cofactors);01240(Biosynthesis of cofactors)	K00940	EC:2.7.4.6	NA	NME1-NME2 readthrough [Source:HGNC Symbol;Acc:HGNC:33531]	protein_coding	NA	R-HSA-482619((d)NDP + ATP <=> (d)NTP + ADP (NME1,2,3));R-HSA-482621((d)NTP + ADP <=> (d)NDP + ATP (NME1,2,3));R-HSA-6798748(Exocytosis of secretory granule lumen proteins);R-HSA-6800434(Exocytosis of ficolin-rich granule lumen proteins);R-HSA-9748969(NME1:2 hexamer phosphorylates 6TdGDP to 6TdGTP);R-HSA-9748999(NME1:2 hexamer phosphorylates 6TGDP to 6TGTP);R-HSA-9755013(NME1,2 hexamers phosphoryl…	53.5056	57.8653	13.3999	33.2926	4372	4861	1073	2725
ENSG00000011083	chr5	150190062	150222788	+	SLC6A7	6534	ENST00000230671	GO:0005298(proline:sodium symporter activity);GO:0005886(plasma membrane);GO:0005887(integral component of plasma membrane);GO:0006836(neurotransmitter transport);GO:0006865(amino acid transport);GO:0015193(L-proline transmembrane transporter activity);GO:0015293(symporter activity);GO:0015824(proline transport);GO:0016020(membrane);GO:0016021(integral component of membrane);GO:0022857(transmembr…	04721(Synaptic vesicle cycle)	NA	NA	NA	solute carrier family 6 member 7 [Source:HGNC Symbol;Acc:HGNC:11054]	protein_coding	NA	R-HSA-200396(Creatine transport across the plasma membrane);R-HSA-444100(PROT mediates L-proline uptake)	0	0.00737035	0	0	0	3	0	0
ENSG00000011105	chr12	3077355	3286564	+	TSPAN9	10867	ENST00000537971;ENST00000444315;ENST00000011898;ENST00000649909;ENST00000640568;ENST00000407263;ENST00000492305	GO:0003674(molecular_function);GO:0005886(plasma membrane);GO:0005887(integral component of plasma membrane);GO:0005925(focal adhesion);GO:0008150(biological_process);GO:0016020(membrane);GO:0016021(integral component of membrane);GO:0097197(tetraspanin-enriched microdomain);GO:0097197(tetraspanin-enriched microdomain)	NA	NA	NA	NA	tetraspanin 9 [Source:HGNC Symbol;Acc:HGNC:21640]	protein_coding;nonsense_mediated_decay;processed_transcript	NA	NA	3.18406	3.48755	3.73178	3.34516	1451	1631	1664	1525
ENSG00000011114	chr14	93237550	93333092	-	BTBD7	55727	ENST00000334746;ENST00000554565;ENST00000554644;ENST00000298896;ENST00000555525	GO:0005515(protein binding);GO:0005634(nucleus);GO:0060693(regulation of branching involved in salivary gland morphogenesis);GO:0061138(morphogenesis of a branching epithelium);GO:0061138(morphogenesis of a branching epithelium)	NA	NA	NA	NA	BTB domain containing 7 [Source:HGNC Symbol;Acc:HGNC:18269]	protein_coding;retained_intron	NA	NA	1.9243	1.7703	2.52338	2.39913	1438	1359	1845	1793
ENSG00000011132	chr19	3750819	3761570	-	APBA3	9546	ENST00000316757;ENST00000588984;ENST00000590064;ENST00000591678;ENST00000586991;ENST00000592826;ENST00000590238;ENST00000589934	GO:0001540(amyloid-beta binding);GO:0001701(in utero embryonic development);GO:0004857(enzyme inhibitor activity);GO:0005515(protein binding);GO:0005737(cytoplasm);GO:0005886(plasma membrane);GO:0007268(chemical synaptic transmission);GO:0010468(regulation of gene expression);GO:0015031(protein transport);GO:0019899(enzyme binding);GO:0043086(negative regulation of catalytic activity);GO:0043197(…	NA	NA	NA	NA	amyloid beta precursor protein binding family A member 3 [Source:HGNC Symbol;Acc:HGNC:580]	protein_coding;retained_intron	DOID:10652(Alzheimer's_disease);DOID:1289(neurodegenerative_disease);DOID:1307(dementia);DOID:150(disease_of_mental_health);DOID:1561(cognitive_disorder);DOID:331(central_nervous_system_disease);DOID:4(disease);DOID:680(tauopathy);DOID:7(disease_of_anatomical_entity);DOID:863(nervous_system_disease)	R-HSA-6794353(NRXNs binds MUNC18)	3.43488	3.49642	3.38767	2.9548	1269	1330	1227	1094
ENSG00000011143	chr17	58205441	58219605	-	MKS1	54903	ENST00000678763;ENST00000678568;ENST00000313863;ENST00000393119;ENST00000675753;ENST00000677160;ENST00000677416;ENST00000677709;ENST00000678011;ENST00000678463;ENST00000393120;ENST00000583577;ENST00000580127;ENST00000577824;ENST00000585134;ENST00000579358;ENST00000581761;ENST00000677546;ENST00000678481;ENST00000677076;ENST00000677475;ENST00000678928;ENST00000678211;ENST00000578789;ENST00000581180	GO:0001843(neural tube closure);GO:0003271(smoothened signaling pathway involved in regulation of secondary heart field cardioblast proliferation);GO:0005515(protein binding);GO:0005737(cytoplasm);GO:0005813(centrosome);GO:0005814(centriole);GO:0005815(microtubule organizing center);GO:0005829(cytosol);GO:0005856(cytoskeleton);GO:0005929(cilium);GO:0007368(determination of left/right symmetry);GO…	NA	NA	NA	NA	MKS transition zone complex subunit 1 [Source:HGNC Symbol;Acc:HGNC:7121]	retained_intron;nonsense_mediated_decay;protein_coding;processed_transcript	DOID:0050177(monogenic_disease);DOID:0050737(autosomal_recessive_disease);DOID:0050739(autosomal_genetic_disease);DOID:0080015(physical_disorder);DOID:1148(polydactyly);DOID:1935(Bardet_Biedl_syndrome);DOID:225(syndrome);DOID:4(disease);DOID:630(genetic_disease)	R-HSA-5610766(The intraflagellar transport A (IFT-A) complex is required for the transit of GLI:SUFU complexes to the ciliary base);R-HSA-5610767(The intraflagellar transport B (IFT-B) complex is required for the transit of GLI:SUFU complexes to the ciliary tip);R-HSA-5617816(RAB3IP stimulates nucleotide exchange on RAB8A );R-HSA-5626681(Recruitment of transition zone proteins);R-HSA-5638009(CEP1…	1.72268	1.67877	1.69533	1.6388	1289	1291	1244	1227
ENSG00000011198	chr3	43690108	43734371	+	ABHD5	51099	ENST00000643520;ENST00000456453;ENST00000458276;ENST00000486764;ENST00000649763;ENST00000643500;ENST00000644371;ENST00000013894;ENST00000454293;ENST00000413300;ENST00000463153	GO:0003841(1-acylglycerol-3-phosphate O-acyltransferase activity);GO:0005515(protein binding);GO:0005654(nucleoplasm);GO:0005737(cytoplasm);GO:0005739(mitochondrion);GO:0005811(lipid droplet);GO:0005829(cytosol);GO:0006508(proteolysis);GO:0006629(lipid metabolic process);GO:0006631(fatty acid metabolic process);GO:0006654(phosphatidic acid biosynthetic process);GO:0008233(peptidase activity);GO:0…	04923(Regulation of lipolysis in adipocytes);04923(Regulation of lipolysis in adipocytes)	K13699	EC:2.3.1.51	NA	abhydrolase domain containing 5, lysophosphatidic acid acyltransferase [Source:HGNC Symbol;Acc:HGNC:21396]	processed_transcript;protein_coding;retained_intron;nonsense_mediated_decay	DOID:225(syndrome);DOID:4(disease)	R-HSA-163539(perilipin:CGI-58 complex -> perilipin + CGI-58)	3.55985	3.64776	5.56503	4.84223	1770	1866	2708	2409
ENSG00000011201	X	8528874	8732137	-	ANOS1	3730	ENST00000262648	GO:0004867(serine-type endopeptidase inhibitor activity);GO:0005201(extracellular matrix structural constituent);GO:0005515(protein binding);GO:0005576(extracellular region);GO:0005615(extracellular space);GO:0005886(plasma membrane);GO:0006935(chemotaxis);GO:0007155(cell adhesion);GO:0007411(axon guidance);GO:0008201(heparin binding);GO:0009986(cell surface);GO:0010466(negative regulation of pep…	NA	NA	NA	NA	anosmin 1 [Source:HGNC Symbol;Acc:HGNC:6211]	protein_coding	DOID:0080014(chromosomal_disease);DOID:14566(disease_of_cellular_proliferation);DOID:15(reproductive_system_disease);DOID:162(cancer);DOID:16(integumentary_system_disease);DOID:1921(Klinefelter's_syndrome);DOID:1924(hypogonadism);DOID:225(syndrome);DOID:2277(gonadal_disease);DOID:2723(dermatitis);DOID:28(endocrine_system_disease);DOID:3310(atopic_dermatitis);DOID:3614(Kallmann_syndrome);DOID:37(s…	R-HSA-190256(FGFR1c binds to FGF);R-HSA-5654514(KAL1 binds FGFR1c);R-HSA-5654515(KAL1 binds HS)	0.00715052	0	0.0164419	0.0170213	4	0	8	8
ENSG00000011243	chr19	15380050	15419121	-	AKAP8L	26993	ENST00000397410;ENST00000609519;ENST00000599137;ENST00000595465;ENST00000679638;ENST00000594594;ENST00000593845;ENST00000681170;ENST00000596213;ENST00000680649;ENST00000595879;ENST00000680017;ENST00000680703;ENST00000680865;ENST00000681405;ENST00000679634;ENST00000680103;ENST00000680302;ENST00000680303;ENST00000680323;ENST00000680642;ENST00000680774;ENST00000680803;ENST00000681744;ENST00000595087…	GO:0000785(chromatin);GO:0003677(DNA binding);GO:0003723(RNA binding);GO:0005515(protein binding);GO:0005521(lamin binding);GO:0005634(nucleus);GO:0005737(cytoplasm);GO:0006397(mRNA processing);GO:0007076(mitotic chromosome condensation);GO:0008380(RNA splicing);GO:0010793(regulation of mRNA export from nucleus);GO:0016301(kinase activity);GO:0016310(phosphorylation);GO:0016363(nuclear matrix);GO…	NA	NA	NA	NA	A-kinase anchoring protein 8 like [Source:HGNC Symbol;Acc:HGNC:29857]	protein_coding;nonsense_mediated_decay;retained_intron;processed_transcript	NA	NA	12.9432	12.3474	11.6055	10.3252	7318	7178	6429	5846
ENSG00000011258	chr17	51177425	51260163	-	MBTD1	54799	ENST00000586178;ENST00000415868;ENST00000405860;ENST00000586898;ENST00000591270;ENST00000376381;ENST00000593259	GO:0000724(double-strand break repair via homologous recombination);GO:0000786(nucleosome);GO:0003682(chromatin binding);GO:0005515(protein binding);GO:0005634(nucleus);GO:0005694(chromosome);GO:0006325(chromatin organization);GO:0006355(regulation of DNA-templated transcription);GO:0008270(zinc ion binding);GO:0016573(histone acetylation);GO:0035064(methylated histone binding);GO:0035267(NuA4 hi…	NA	NA	NA	NA	mbt domain containing 1 [Source:HGNC Symbol;Acc:HGNC:19866]	protein_coding;nonsense_mediated_decay;retained_intron;processed_transcript	NA	NA	3.46316	3.76347	4.35425	4.49025	1641	1833	2020	2129
ENSG00000011260	chr17	51260546	51297933	+	UTP18	51096	ENST00000225298;ENST00000508506;ENST00000583725;ENST00000583205;ENST00000579261;ENST00000582150	GO:0003723(RNA binding);GO:0005515(protein binding);GO:0005634(nucleus);GO:0005654(nucleoplasm);GO:0005730(nucleolus);GO:0006364(rRNA processing);GO:0016020(membrane);GO:0016021(integral component of membrane);GO:0031965(nuclear membrane);GO:0032040(small-subunit processome);GO:0034388(Pwp2p-containing subcomplex of 90S preribosome);GO:0034388(Pwp2p-containing subcomplex of 90S preribosome)	03008(Ribosome biogenesis in eukaryotes);03008(Ribosome biogenesis in eukaryotes)	NA	NA	NA	UTP18 small subunit processome component [Source:HGNC Symbol;Acc:HGNC:24274]	protein_coding;nonsense_mediated_decay;retained_intron	NA	R-HSA-6790906(EMG1 of the SSU processome methylates pseudouridine-1248 of 18S rRNA yielding N(1)-methylpseudouridine-1248);R-HSA-6791221(30S pre-rRNA is nucleolytically processed at site 1 to yield 21S pre-rRNA);R-HSA-6791222(21S pre-rRNA is nucleolytically processed at site E (site2a) to yield 18SE pre-rRNA);R-HSA-6791227(47S pre-rRNA is nucleolytically processed at A' (01,A1), site A0, and site…	30.3189	29.1759	29.6916	30.9271	5395	5338	5177	5514
ENSG00000011275	chr7	5620047	5781696	-	RNF216	54476	ENST00000389902;ENST00000425013;ENST00000389900;ENST00000469375;ENST00000479541;ENST00000416985	GO:0005515(protein binding);GO:0005634(nucleus);GO:0005654(nucleoplasm);GO:0005737(cytoplasm);GO:0005829(cytosol);GO:0006915(apoptotic process);GO:0016567(protein ubiquitination);GO:0016740(transferase activity);GO:0032480(negative regulation of type I interferon production);GO:0032648(regulation of interferon-beta production);GO:0043161(proteasome-mediated ubiquitin-dependent protein catabolic p…	NA	K11976	EC:2.3.2.31	NA	ring finger protein 216 [Source:HGNC Symbol;Acc:HGNC:21698]	protein_coding;nonsense_mediated_decay;processed_transcript;retained_intron	NA	R-HSA-936475(Negative regulation of DDX58/IFIH1 signaling by RNF216)	9.06263	8.23655	9.23898	9.15507	4521	4226	4516	4576
ENSG00000011295	chr17	15999784	16029404	+	TTC19	54902	ENST00000466729;ENST00000475723;ENST00000583704;ENST00000497842;ENST00000261647;ENST00000481107;ENST00000465567;ENST00000470649;ENST00000578103	GO:0000281(mitotic cytokinesis);GO:0005515(protein binding);GO:0005739(mitochondrion);GO:0005743(mitochondrial inner membrane);GO:0005813(centrosome);GO:0007049(cell cycle);GO:0016020(membrane);GO:0030496(midbody);GO:0034551(mitochondrial respiratory chain complex III assembly);GO:0051301(cell division);GO:0070469(respirasome);GO:0070469(respirasome)	NA	NA	NA	NA	tetratricopeptide repeat domain 19 [Source:HGNC Symbol;Acc:HGNC:26006]	nonsense_mediated_decay;retained_intron;processed_transcript;protein_coding	NA	NA	6.99216	7.40641	9.04159	8.94311	2789	3038	3534	3573
ENSG00000011304	chr19	797075	812327	+	PTBP1	5725	ENST00000635647;ENST00000592804;ENST00000590887;ENST00000349038;ENST00000586481;ENST00000586944;ENST00000677717;ENST00000356948;ENST00000394601;ENST00000589575;ENST00000587191;ENST00000679114;ENST00000350092;ENST00000592113;ENST00000621737;ENST00000585956;ENST00000587136;ENST00000585932;ENST00000589883;ENST00000585856	GO:0000381(regulation of alternative mRNA splicing, via spliceosome);GO:0003676(nucleic acid binding);GO:0003723(RNA binding);GO:0003729(mRNA binding);GO:0005515(protein binding);GO:0005634(nucleus);GO:0005654(nucleoplasm);GO:0005730(nucleolus);GO:0006397(mRNA processing);GO:0008187(poly-pyrimidine tract binding);GO:0008380(RNA splicing);GO:0016020(membrane);GO:0033119(negative regulation of RNA …	NA	NA	NA	NA	polypyrimidine tract binding protein 1 [Source:HGNC Symbol;Acc:HGNC:9583]	protein_coding;retained_intron;nonsense_mediated_decay	DOID:0050117(disease_by_infectious_agent);DOID:1287(cardiovascular_system_disease);DOID:178(vascular_disease);DOID:1883(hepatitis_C);DOID:2237(hepatitis);DOID:3118(hepatobiliary_disease);DOID:326(ischemia);DOID:409(liver_disease);DOID:4(disease);DOID:77(gastrointestinal_system_disease);DOID:7(disease_of_anatomical_entity);DOID:934(viral_infectious_disease)	R-HSA-156661(Formation of Exon Junction Complex);R-HSA-6803523(PTB and hnRNPA1 bind FGFR2 pre-mRNA to repress IIIb splicing and promote formation of FGFR2c mRNA);R-HSA-6803836(FGFR2b-specific alternative splicing produces FGFR2b transcript);R-HSA-6803838(FGFR2c-specific alternative splicing produces FGFR2c transcript);R-HSA-72103(Formation of pre-mRNPs);R-HSA-72107(Formation of the Spliceosomal E…	75.4305	72.2246	66.0498	66.4357	37352	36771	32032	32949
ENSG00000011332	chr19	38211006	38229714	-	DPF1	8193	ENST00000355526;ENST00000420980;ENST00000689228;ENST00000614244;ENST00000416611;ENST00000686058;ENST00000473716;ENST00000456296;ENST00000472656;ENST00000471976;ENST00000494031;ENST00000488378;ENST00000438060;ENST00000475938	GO:0000785(chromatin);GO:0003712(transcription coregulator activity);GO:0005634(nucleus);GO:0005737(cytoplasm);GO:0006338(chromatin remodeling);GO:0006357(regulation of transcription by RNA polymerase II);GO:0006915(apoptotic process);GO:0007399(nervous system development);GO:0008270(zinc ion binding);GO:0030071(regulation of mitotic metaphase/anaphase transition);GO:0042393(histone binding);GO:0…	04714(Thermogenesis);05225(Hepatocellular carcinoma);05225(Hepatocellular carcinoma)	NA	NA	NA	double PHD fingers 1 [Source:HGNC Symbol;Acc:HGNC:20225]	protein_coding;retained_intron	NA	NA	0.764159	0.696639	0.789119	0.947817	246	232	250	305
ENSG00000011347	chr11	61515313	61581148	-	SYT7	9066	ENST00000539008;ENST00000263846;ENST00000540677;ENST00000540831;ENST00000545053	GO:0000149(SNARE binding);GO:0001778(plasma membrane repair);GO:0001786(phosphatidylserine binding);GO:0005509(calcium ion binding);GO:0005515(protein binding);GO:0005516(calmodulin binding);GO:0005544(calcium-dependent phospholipid binding);GO:0005546(phosphatidylinositol-4,5-bisphosphate binding);GO:0005764(lysosome);GO:0005765(lysosomal membrane);GO:0005777(peroxisome);GO:0005778(peroxisomal m…	NA	NA	NA	NA	synaptotagmin 7 [Source:HGNC Symbol;Acc:HGNC:11514]	protein_coding;processed_transcript	NA	R-HSA-6794348(NRXNs bind SYTs)	0.931877	0.853363	0.90058	1.00147	464	437	441	501
ENSG00000011376	chr3	45388561	45554726	+	LARS2	23395	ENST00000650792;ENST00000265537;ENST00000431023;ENST00000651549;ENST00000645846;ENST00000652135;ENST00000430399;ENST00000642274;ENST00000467936;ENST00000485461;ENST00000474585	GO:0000166(nucleotide binding);GO:0002161(aminoacyl-tRNA editing activity);GO:0004812(aminoacyl-tRNA ligase activity);GO:0004823(leucine-tRNA ligase activity);GO:0005524(ATP binding);GO:0005739(mitochondrion);GO:0005759(mitochondrial matrix);GO:0006412(translation);GO:0006418(tRNA aminoacylation for protein translation);GO:0006429(leucyl-tRNA aminoacylation);GO:0016874(ligase activity);GO:0032543…	00970(Aminoacyl-tRNA biosynthesis);00970(Aminoacyl-tRNA biosynthesis)	K01869	EC:6.1.1.4	NA	leucyl-tRNA synthetase 2, mitochondrial [Source:HGNC Symbol;Acc:HGNC:17095]	protein_coding;nonsense_mediated_decay;processed_transcript;retained_intron	DOID:0014667(disease_of_metabolism);DOID:0050013(carbohydrate_metabolism_disease);DOID:0060158(acquired_metabolic_disease);DOID:150(disease_of_mental_health);DOID:1561(cognitive_disorder);DOID:2468(psychotic_disorder);DOID:3312(bipolar_disorder);DOID:3324(mood_disorder);DOID:4194(glucose_metabolism_disease);DOID:4(disease);DOID:5419(schizophrenia);DOID:9351(diabetes_mellitus)	R-HSA-380200(leucine + tRNA(Leu) + ATP => Leu-tRNA(Leu) + AMP + pyrophosphate)	3.15972	3.01056	3.56583	3.55396	2585	2534	2857	2910
ENSG00000011405	chr11	17077730	17207983	-	PIK3C2A	5286	ENST00000531428;ENST00000265970;ENST00000691414;ENST00000533645;ENST00000532035;ENST00000503729	GO:0000166(nucleotide binding);GO:0005524(ATP binding);GO:0005634(nucleus);GO:0005654(nucleoplasm);GO:0005737(cytoplasm);GO:0005794(Golgi apparatus);GO:0005802(trans-Golgi network);GO:0005829(cytosol);GO:0005886(plasma membrane);GO:0005942(phosphatidylinositol 3-kinase complex);GO:0006629(lipid metabolic process);GO:0006661(phosphatidylinositol biosynthetic process);GO:0006887(exocytosis);GO:0006…	00562(Inositol phosphate metabolism);01100(Metabolic pathways);04070(Phosphatidylinositol signaling system);05132(Salmonella infection);05132(Salmonella infection)	K00923	EC:2.7.1.154	NA	phosphatidylinositol-4-phosphate 3-kinase catalytic subunit type 2 alpha [Source:HGNC Symbol;Acc:HGNC:8971]	processed_transcript;protein_coding;nonsense_mediated_decay	DOID:0050686(organ_system_cancer);DOID:0060083(immune_system_cancer);DOID:1240(leukemia);DOID:14566(disease_of_cellular_proliferation);DOID:162(cancer);DOID:2531(hematologic_cancer);DOID:3119(gastrointestinal_system_cancer);DOID:3571(liver_cancer);DOID:4(disease);DOID:684(hepatocellular_carcinoma);DOID:686(liver_carcinoma)	R-HSA-1675928(PI4P is phosphorylated to PI(3,4)P2 by PIK3C2A/G at the Golgi membrane);R-HSA-1675939(PI is phosphorylated to PI3P by PIK3C2A/3 at the early endosome membrane);R-HSA-1675961(PI is phosphorylated to PI3P by PIK3C2A/3 at the Golgi membrane);R-HSA-1676024(PI is phosphorylated to PI3P by PIK3C2A/3 at the late endosome membrane);R-HSA-1676109(PI4P is phosphorylated to PI(3,4)P2 by PI3K3C…	9.42769	9.43606	9.39206	9.57312	5716	5881	5579	5813
ENSG00000011422	chr19	43646095	43670169	-	PLAUR	5329	ENST00000339082;ENST00000593447;ENST00000601723;ENST00000340093;ENST00000221264;ENST00000595038;ENST00000594364;ENST00000593714;ENST00000597107;ENST00000593939;ENST00000593396;ENST00000598875;ENST00000601876	GO:0001934(positive regulation of protein phosphorylation);GO:0005102(signaling receptor binding);GO:0005515(protein binding);GO:0005576(extracellular region);GO:0005788(endoplasmic reticulum lumen);GO:0005789(endoplasmic reticulum membrane);GO:0005886(plasma membrane);GO:0005887(integral component of plasma membrane);GO:0005925(focal adhesion);GO:0006935(chemotaxis);GO:0007165(signal transductio…	04610(Complement and coagulation cascades);05205(Proteoglycans in cancer);05205(Proteoglycans in cancer)	NA	NA	NA	plasminogen activator, urokinase receptor [Source:HGNC Symbol;Acc:HGNC:9053]	protein_coding;retained_intron;nonsense_mediated_decay	DOID:0002116(pterygium);DOID:0014667(disease_of_metabolism);DOID:0050117(disease_by_infectious_agent);DOID:0050155(sensory_system_disease);DOID:0050161(lower_respiratory_tract_disease);DOID:0050338(primary_bacterial_infectious_disease);DOID:0050615(respiratory_system_cancer);DOID:0050686(organ_system_cancer);DOID:0050687(cell_type_cancer);DOID:0050828(artery_disease);DOID:0060056(hypersensitivity…	R-HSA-158925(plasminogen:histidine-rich glycoprotein -> plasmin + histidine-rich glycoprotein (uPA [two-chain] catalyst));R-HSA-158942(urokinase plasminogen activator (one-chain):uPAR -> urokinase plasminogen activator (two-chain):uPAR);R-HSA-158959(urokinase plasminogen activator + urokinase plasminogen activator receptor (uPAR) -> urokinase plasminogen activator:uPAR);R-HSA-158982(plasminogen:h…	32.6932	32.3029	33.2695	33.6698	9597	9748	9565	9898
ENSG00000011426	chr7	36389821	36453791	+	ANLN	54443	ENST00000396068;ENST00000265748;ENST00000429082;ENST00000452877;ENST00000446635;ENST00000457743;ENST00000491782	GO:0000281(mitotic cytokinesis);GO:0000915(actomyosin contractile ring assembly);GO:0000921(septin ring assembly);GO:0002244(hematopoietic progenitor cell differentiation);GO:0003779(actin binding);GO:0005515(protein binding);GO:0005634(nucleus);GO:0005654(nucleoplasm);GO:0005737(cytoplasm);GO:0005826(actomyosin contractile ring);GO:0005829(cytosol);GO:0005856(cytoskeleton);GO:0005938(cell cortex…	NA	NA	NA	NA	anillin actin binding protein [Source:HGNC Symbol;Acc:HGNC:14082]	protein_coding;nonsense_mediated_decay;retained_intron	NA	R-HSA-9013009(RHOA binds effectors at the plasma membrane);R-HSA-9013024(RHOB binds effectors at the plasma membrane);R-HSA-9013110(RHOC binds effectors at the plasma membrane)	11.4708	10.3155	10.7903	10.6686	4531	4189	4175	4221
ENSG00000011451	chr19	15419978	15449956	-	WIZ	58525	ENST00000674001;ENST00000674089;ENST00000263381;ENST00000673675;ENST00000389282;ENST00000545156;ENST00000599910;ENST00000643092;ENST00000648664;ENST00000600632;ENST00000595214;ENST00000596159	GO:0000978(RNA polymerase II cis-regulatory region sequence-specific DNA binding);GO:0000981(DNA-binding transcription factor activity, RNA polymerase II-specific);GO:0001222(transcription corepressor binding);GO:0005515(protein binding);GO:0005634(nucleus);GO:0005654(nucleoplasm);GO:0006357(regulation of transcription by RNA polymerase II);GO:0010571(positive regulation of nuclear cell cycle DNA…	NA	NA	NA	zf-C2H2	WIZ zinc finger [Source:HGNC Symbol;Acc:HGNC:30917]	protein_coding;nonsense_mediated_decay;retained_intron	NA	NA	6.73588	6.69609	6.37102	6.45206	4455	4555	4126	4274
ENSG00000011454	chr9	122940833	123104866	+	RABGAP1	23637	ENST00000456584;ENST00000459903;ENST00000317419;ENST00000373647;ENST00000402311;ENST00000485090;ENST00000474707;ENST00000480054	GO:0005096(GTPase activator activity);GO:0005515(protein binding);GO:0005737(cytoplasm);GO:0005813(centrosome);GO:0005815(microtubule organizing center);GO:0005829(cytosol);GO:0005856(cytoskeleton);GO:0005875(microtubule associated complex);GO:0007049(cell cycle);GO:0015631(tubulin binding);GO:0031267(small GTPase binding);GO:0043087(regulation of GTPase activity);GO:0043547(positive regulation o…	NA	NA	NA	NA	RAB GTPase activating protein 1 [Source:HGNC Symbol;Acc:HGNC:17155]	nonsense_mediated_decay;processed_transcript;retained_intron;protein_coding	NA	R-HSA-8854303(TBC1D11 binds RAB6)	9.54049	9.11479	9.41134	9.5152	4812	4726	4651	4807
ENSG00000011465	chr12	91140484	91182817	-	DCN	1634	ENST00000052754;ENST00000552962;ENST00000550758;ENST00000551354	GO:0003723(RNA binding);GO:0005515(protein binding);GO:0005518(collagen binding);GO:0005539(glycosaminoglycan binding);GO:0005576(extracellular region);GO:0005615(extracellular space);GO:0005796(Golgi lumen);GO:0009887(animal organ morphogenesis);GO:0010508(positive regulation of autophagy);GO:0010596(negative regulation of endothelial cell migration);GO:0014068(positive regulation of phosphatidy…	04350(TGF-beta signaling pathway);05205(Proteoglycans in cancer);05205(Proteoglycans in cancer)	NA	NA	NA	decorin [Source:HGNC Symbol;Acc:HGNC:2705]	protein_coding	DOID:0050686(organ_system_cancer);DOID:0050828(artery_disease);DOID:0060083(immune_system_cancer);DOID:0060100(musculoskeletal_system_cancer);DOID:10155(intestinal_cancer);DOID:1036(chronic_leukemia);DOID:10591(pre_eclampsia);DOID:10763(hypertension);DOID:1240(leukemia);DOID:1287(cardiovascular_system_disease);DOID:13359(Ehlers_Danlos_syndrome);DOID:14566(disease_of_cellular_proliferation);DOID:1…	R-HSA-1793176(DS is cleaved from its proteoglycan);R-HSA-1878002(XYLTs transfer Xyl to core protein);R-HSA-1889955(B3GAT dimers transfer GlcA to tetrasaccharide linker);R-HSA-1889978(B3GALT6 transfers Gal to the tetrasaccharide linker);R-HSA-1889981(B4GALT7 transfers Gal group to xylosyl-unit of the tetrasaccharide linker);R-HSA-1971482(The addition of GalNAc to the terminal glucuronate residue f…	0.383604	0.290022	0.340546	0.31476	329	256	285	270
ENSG00000011478	chr19	45692403	45703989	+	QPCTL	54814	ENST00000677024;ENST00000677542;ENST00000678102;ENST00000012049;ENST00000678862;ENST00000366382;ENST00000591606;ENST00000592769	GO:0000139(Golgi membrane);GO:0005515(protein binding);GO:0005794(Golgi apparatus);GO:0008270(zinc ion binding);GO:0016020(membrane);GO:0016021(integral component of membrane);GO:0016603(glutaminyl-peptide cyclotransferase activity);GO:0016740(transferase activity);GO:0016746(acyltransferase activity);GO:0017186(peptidyl-pyroglutamic acid biosynthetic process, using glutaminyl-peptide cyclotransf…	NA	K00683	EC:2.3.2.5	NA	glutaminyl-peptide cyclotransferase like [Source:HGNC Symbol;Acc:HGNC:25952]	nonsense_mediated_decay;protein_coding;retained_intron	NA	NA	6.41159	6.12931	6.0022	6.96483	1197	1175	1098	1299
ENSG00000011485	chr19	46347087	46392981	+	PPP5C	5536	ENST00000012443;ENST00000478046;ENST00000391919;ENST00000467902;ENST00000527193;ENST00000487483;ENST00000532058;ENST00000486994;ENST00000467502;ENST00000493347;ENST00000595055;ENST00000491003;ENST00000492109;ENST00000525507;ENST00000527623	GO:0000165(MAPK cascade);GO:0000278(mitotic cell cycle);GO:0003723(RNA binding);GO:0004721(phosphoprotein phosphatase activity);GO:0004722(protein serine/threonine phosphatase activity);GO:0005515(protein binding);GO:0005524(ATP binding);GO:0005634(nucleus);GO:0005654(nucleoplasm);GO:0005737(cytoplasm);GO:0005829(cytosol);GO:0005886(plasma membrane);GO:0006281(DNA repair);GO:0006302(double-strand…	04010(MAPK signaling pathway);04010(MAPK signaling pathway)	K04460	EC:3.1.3.16	NA	protein phosphatase 5 catalytic subunit [Source:HGNC Symbol;Acc:HGNC:9322]	protein_coding;nonsense_mediated_decay;retained_intron	DOID:14566(disease_of_cellular_proliferation);DOID:162(cancer);DOID:4(disease)	R-HSA-5675433(PP5 dephosphorylates RAF1 S338);R-HSA-5683405(PPP5C dephosphorylates TP53BP1);R-HSA-8939203(HSP90-dependent ATP hydrolysis promotes release of ESR:ESTG from chaperone complex);R-HSA-8939204(ESTG binds ESR1:chaperone complex);R-HSA-9032751(Estrogen-independent phosphorylation of ESR1 S118 by MAPK1 and MAPK3);R-HSA-9709547(ESTG binds ESR2:chaperone complex);R-HSA-9716913(ESR1 binds ES…	10.4989	10.2758	11.6952	11.5787	4909	4935	5353	5418
ENSG00000011523	chr2	65056366	65087004	+	CEP68	23177,55118	ENST00000475851;ENST00000377990;ENST00000537589;ENST00000497039	GO:0005515(protein binding);GO:0005654(nucleoplasm);GO:0005737(cytoplasm);GO:0005813(centrosome);GO:0005815(microtubule organizing center);GO:0005829(cytosol);GO:0005856(cytoskeleton);GO:0007098(centrosome cycle);GO:0010457(centriole-centriole cohesion);GO:0019901(protein kinase binding);GO:0019904(protein domain specific binding);GO:0030054(cell junction);GO:0033365(protein localization to organ…	NA	NA	NA	NA	centrosomal protein 68 [Source:HGNC Symbol;Acc:HGNC:29076]	processed_transcript;protein_coding	NA	NA	2.89032	3.02229	2.73185	2.80138	1642	1765	1521	1594
ENSG00000011566	chr2	39249266	39437285	-	MAP4K3	8491	ENST00000263881;ENST00000341681;ENST00000479708;ENST00000475457;ENST00000495648;ENST00000497566;ENST00000465701;ENST00000414968;ENST00000429397;ENST00000484274	GO:0000165(MAPK cascade);GO:0000166(nucleotide binding);GO:0004672(protein kinase activity);GO:0004674(protein serine/threonine kinase activity);GO:0004712(protein serine/threonine/tyrosine kinase activity);GO:0005515(protein binding);GO:0005524(ATP binding);GO:0006468(protein phosphorylation);GO:0007254(JNK cascade);GO:0008349(MAP kinase kinase kinase kinase activity);GO:0009411(response to UV);…	04010(MAPK signaling pathway);04010(MAPK signaling pathway)	K04406	EC:2.7.11.1	NA	mitogen-activated protein kinase kinase kinase kinase 3 [Source:HGNC Symbol;Acc:HGNC:6865]	protein_coding;retained_intron;nonsense_mediated_decay	NA	NA	8.66907	8.47558	8.8958	8.22537	3460	3478	3478	3287
ENSG00000011590	chr19	35704558	35717038	+	ZBTB32	27033	ENST00000392197;ENST00000442282;ENST00000451726;ENST00000481182	GO:0000122(negative regulation of transcription by RNA polymerase II);GO:0000785(chromatin);GO:0000978(RNA polymerase II cis-regulatory region sequence-specific DNA binding);GO:0000981(DNA-binding transcription factor activity, RNA polymerase II-specific);GO:0001227(DNA-binding transcription repressor activity, RNA polymerase II-specific);GO:0003677(DNA binding);GO:0005515(protein binding);GO:000…	NA	NA	NA	ZBTB	zinc finger and BTB domain containing 32 [Source:HGNC Symbol;Acc:HGNC:16763]	protein_coding;processed_transcript;nonsense_mediated_decay	DOID:0050686(organ_system_cancer);DOID:0060083(immune_system_cancer);DOID:1240(leukemia);DOID:14566(disease_of_cellular_proliferation);DOID:162(cancer);DOID:2355(anemia);DOID:2531(hematologic_cancer);DOID:2914(immune_system_disease);DOID:4(disease);DOID:74(hematopoietic_system_disease);DOID:7(disease_of_anatomical_entity)	NA	0.38939	0.322832	0.39039	0.262954	72	61	72	48
ENSG00000011600	chr19	35904401	35908295	-	TYROBP	7305	ENST00000424586;ENST00000587837;ENST00000585901;ENST00000544690;ENST00000262629;ENST00000586946;ENST00000588439;ENST00000589517;ENST00000585626	GO:0002222(stimulatory killer cell immunoglobulin-like receptor signaling pathway);GO:0002223(stimulatory C-type lectin receptor signaling pathway);GO:0002274(myeloid leukocyte activation);GO:0002282(microglial cell activation involved in immune response);GO:0002283(neutrophil activation involved in immune response);GO:0002376(immune system process);GO:0005102(signaling receptor binding);GO:00055…	04380(Osteoclast differentiation);04650(Natural killer cell mediated cytotoxicity);04650(Natural killer cell mediated cytotoxicity)	NA	NA	NA	transmembrane immune signaling adaptor TYROBP [Source:HGNC Symbol;Acc:HGNC:12449]	protein_coding;nonsense_mediated_decay;retained_intron	DOID:0050686(organ_system_cancer);DOID:0060083(immune_system_cancer);DOID:1240(leukemia);DOID:1307(dementia);DOID:14566(disease_of_cellular_proliferation);DOID:150(disease_of_mental_health);DOID:1561(cognitive_disorder);DOID:162(cancer);DOID:2531(hematologic_cancer);DOID:4(disease)	R-HSA-199583(KIR2DS2 interacting with HLA-C group 1 (Cw3));R-HSA-199587(KIR2DS1 interacting with HLA-C group 2 (Cw4));R-HSA-210271(Interaction of DAP12 and MDL-1);R-HSA-210273(Interaction of DAP12 and NKp44);R-HSA-210274(SIRP beta binds TYROBP);R-HSA-210289(Recruitment of SYK to p-DAP12);R-HSA-210292(Interaction of DAP12 and TREM1);R-HSA-210295(Interaction of DAP12 and NKG2D);R-HSA-210298(Interac…	4.89008	5.41019	5.11563	5.41439	296	336	305	328
ENSG00000011638	chr16	21158377	21180616	+	LDAF1	57146	ENST00000573487;ENST00000572258;ENST00000574092;ENST00000233047;ENST00000261388;ENST00000451578;ENST00000573688	GO:0005515(protein binding);GO:0005783(endoplasmic reticulum);GO:0005789(endoplasmic reticulum membrane);GO:0005811(lipid droplet);GO:0016020(membrane);GO:0016021(integral component of membrane);GO:0140042(lipid droplet formation);GO:0140042(lipid droplet formation)	NA	NA	NA	NA	lipid droplet assembly factor 1 [Source:HGNC Symbol;Acc:HGNC:30136]	nonsense_mediated_decay;protein_coding;processed_transcript	NA	NA	2.07307	1.84044	2.38546	2.76851	353	321	396	470
ENSG00000011677	X	152166234	152451315	-	GABRA3	2556	ENST00000370314	GO:0004888(transmembrane signaling receptor activity);GO:0004890(GABA-A receptor activity);GO:0005216(ion channel activity);GO:0005230(extracellular ligand-gated ion channel activity);GO:0005237(inhibitory extracellular ligand-gated ion channel activity);GO:0005254(chloride channel activity);GO:0005515(protein binding);GO:0005886(plasma membrane);GO:0005887(integral component of plasma membrane);…	04080(Neuroactive ligand-receptor interaction);04723(Retrograde endocannabinoid signaling);04727(GABAergic synapse);04742(Taste transduction);05032(Morphine addiction);05033(Nicotine addiction)	NA	NA	NA	gamma-aminobutyric acid type A receptor subunit alpha3 [Source:HGNC Symbol;Acc:HGNC:4077]	protein_coding	DOID:0050686(organ_system_cancer);DOID:0060037(developmental_disorder_of_mental_health);DOID:0060040(pervasive_developmental_disorder);DOID:0060041(autism_spectrum_disorder);DOID:0080014(chromosomal_disease);DOID:12849(autistic_disorder);DOID:14566(disease_of_cellular_proliferation);DOID:150(disease_of_mental_health);DOID:162(cancer);DOID:1932(Angelman_syndrome);DOID:225(syndrome);DOID:3119(gastr…	R-HSA-8856398(NPTN binds GABA A receptors);R-HSA-975340(GABR heteropentamers:GABA transport Cl- from extracellular region to cytosol)	1.38793	1.52657	1.22315	1.32901	380	429	328	364
ENSG00000012048	chr17	43044295	43170245	-	BRCA1	672	ENST00000357654;ENST00000471181;ENST00000700081;ENST00000468300;ENST00000700082;ENST00000644379;ENST00000484087;ENST00000586385;ENST00000493795;ENST00000461221;ENST00000491747;ENST00000478531;ENST00000493919;ENST00000472490;ENST00000700182;ENST00000621897;ENST00000461574;ENST00000354071;ENST00000634433;ENST00000412061;ENST00000470026;ENST00000652672;ENST00000477152;ENST00000494123;ENST00000473961…	GO:0000151(ubiquitin ligase complex);GO:0000152(nuclear ubiquitin ligase complex);GO:0000209(protein polyubiquitination);GO:0000724(double-strand break repair via homologous recombination);GO:0000793(condensed chromosome);GO:0000794(condensed nuclear chromosome);GO:0000800(lateral element);GO:0000931(gamma-tubulin ring complex);GO:0000976(transcription cis-regulatory region binding);GO:0003677(DN…	01524(Platinum drug resistance);03440(Homologous recombination);03460(Fanconi anemia pathway);04120(Ubiquitin mediated proteolysis);04151(PI3K-Akt signaling pathway);05206(MicroRNAs in cancer);05224(Breast cancer);05224(Breast cancer)	K10605	EC:2.3.2.27	NA	BRCA1 DNA repair associated [Source:HGNC Symbol;Acc:HGNC:1100]	protein_coding;retained_intron;nonsense_mediated_decay;processed_transcript;non_stop_decay	DOID:0050177(monogenic_disease);DOID:0050615(respiratory_system_cancer);DOID:0050624(gastrointestinal_system_benign_neoplasm);DOID:0050686(organ_system_cancer);DOID:0050687(cell_type_cancer);DOID:0050736(autosomal_dominant_disease);DOID:0050739(autosomal_genetic_disease);DOID:0060056(hypersensitivity_reaction_disease);DOID:0060072(benign_neoplasm);DOID:0060083(immune_system_cancer);DOID:0060084(c…	R-HSA-2997616(PIAS1,4 SUMOylates BRCA1 with SUMO2,3);R-HSA-2997709(PIAS1,4 SUMOylates BRCA1 with SUMO1);R-HSA-5659781(BRCA1 forms a heterodimer with BARD1);R-HSA-5683385(Formation of BRCA1-A complex at DNA DSBs);R-HSA-5683735(CHEK2 is recruited to DNA DSBs);R-HSA-5683801(CHEK2 phosphorylates BRCA1);R-HSA-5684052(PIAS4 SUMOylates MDC1);R-HSA-5684071(RNF4 ubiquitinates MDC1);R-HSA-5684108(BRCA1 bin…	2.25255	2.21347	3.16446	3.42597	2110	2132	2897	3210
ENSG00000012061	chr19	45407334	45478828	-	ERCC1	2067	ENST00000300853;ENST00000423698;ENST00000588738;ENST00000340192;ENST00000590701;ENST00000591636;ENST00000589165;ENST00000013807;ENST00000592410;ENST00000592444;ENST00000587888;ENST00000589381;ENST00000592083;ENST00000592905;ENST00000588300;ENST00000589214	GO:0000014(single-stranded DNA endodeoxyribonuclease activity);GO:0000109(nucleotide-excision repair complex);GO:0000110(nucleotide-excision repair factor 1 complex);GO:0000710(meiotic mismatch repair);GO:0000720(pyrimidine dimer repair by nucleotide-excision repair);GO:0000781(chromosome, telomeric region);GO:0001094(TFIID-class transcription factor complex binding);GO:0003677(DNA binding);GO:00…	01524(Platinum drug resistance);03420(Nucleotide excision repair);03460(Fanconi anemia pathway);03460(Fanconi anemia pathway)	NA	NA	NA	ERCC excision repair 1, endonuclease non-catalytic subunit [Source:HGNC Symbol;Acc:HGNC:3433]	protein_coding;processed_transcript;nonsense_mediated_decay;retained_intron	DOID:0050177(monogenic_disease);DOID:0050615(respiratory_system_cancer);DOID:0050686(organ_system_cancer);DOID:0050687(cell_type_cancer);DOID:0050736(autosomal_dominant_disease);DOID:0050739(autosomal_genetic_disease);DOID:10283(prostate_cancer);DOID:10286(prostate_carcinoma);DOID:1107(esophageal_carcinoma);DOID:120(female_reproductive_organ_cancer);DOID:12336(male_infertility);DOID:1324(lung_can…	R-HSA-109955(Formation of ERCC1:XPF heterodimeric complex);R-HSA-5686657(ERCC1:XPF cleaves flaps generated by SSA);R-HSA-5690213(DNA polymerases delta, epsilon or kappa bind the GG-NER site);R-HSA-5690988(3'-incision of DNA by ERCC5 (XPG) in GG-NER);R-HSA-5690990(5'- incision of DNA by ERCC1:ERCC4 in GG-NER);R-HSA-5690991(Binding of ERCC1:ERCC4 (ERCC1:XPF) to pre-incision complex in GG-NER);R-HSA…	23.2212	24.3121	22.1301	22.1846	8529	9180	7961	8161
ENSG00000012124	chr19	35319261	35347355	+	CD22	933	ENST00000598537;ENST00000601414;ENST00000595419;ENST00000599717;ENST00000341773;ENST00000600131;ENST00000598138;ENST00000599799;ENST00000595780;ENST00000602224;ENST00000597916;ENST00000596492;ENST00000600905;ENST00000593867;ENST00000600424;ENST00000599811;ENST00000598815;ENST00000601769;ENST00000536635;ENST00000085219;ENST00000601329;ENST00000597433;ENST00000600655;ENST00000419549;ENST00000544992…	GO:0001791(IgM binding);GO:0002638(negative regulation of immunoglobulin production);GO:0005102(signaling receptor binding);GO:0005515(protein binding);GO:0005737(cytoplasm);GO:0005769(early endosome);GO:0005886(plasma membrane);GO:0005887(integral component of plasma membrane);GO:0007155(cell adhesion);GO:0009897(external side of plasma membrane);GO:0009986(cell surface);GO:0016020(membrane);GO:…	04514(Cell adhesion molecules);04640(Hematopoietic cell lineage);04662(B cell receptor signaling pathway);04662(B cell receptor signaling pathway)	NA	NA	NA	CD22 molecule [Source:HGNC Symbol;Acc:HGNC:1643]	protein_coding;processed_transcript;nonsense_mediated_decay;retained_intron	DOID:0050686(organ_system_cancer);DOID:0060056(hypersensitivity_reaction_disease);DOID:0060083(immune_system_cancer);DOID:1240(leukemia);DOID:14566(disease_of_cellular_proliferation);DOID:1575(rheumatic_disease);DOID:1577(limited_scleroderma);DOID:162(cancer);DOID:17(musculoskeletal_system_disease);DOID:2531(hematologic_cancer);DOID:2914(immune_system_disease);DOID:417(hypersensitivity_reaction_t…	R-HSA-5685607(Sialic acid binds SIGLEC);R-HSA-5690669(CD22 binds itself to form homo-oligomers);R-HSA-5690701(SHP1 binds p-CD22);R-HSA-5690702(LYN phosphorylates CD22);R-HSA-5690740(CD22 binds B-cell receptor);R-HSA-983707(SYK autophosphorylates at the activated BCR);R-HSA-983709(LYN, FYN, BLK phosphorylate ITAMs of Ig-alpha (CD79A) and Ig-beta (CD79B))	4.5209	4.16474	3.44728	3.15256	1844	1753	1381	1288
ENSG00000012171	chr3	50267558	50277546	+	SEMA3B	7869	ENST00000621029;ENST00000618865;ENST00000619119;ENST00000616701;ENST00000612509;ENST00000433753;ENST00000611067;ENST00000441915;ENST00000456560;ENST00000439487;ENST00000434030;ENST00000456210;ENST00000419007;ENST00000416295	GO:0001755(neural crest cell migration);GO:0005515(protein binding);GO:0005576(extracellular region);GO:0005615(extracellular space);GO:0005783(endoplasmic reticulum);GO:0005887(integral component of plasma membrane);GO:0007267(cell-cell signaling);GO:0007411(axon guidance);GO:0030215(semaphorin receptor binding);GO:0030335(positive regulation of cell migration);GO:0045499(chemorepellent activity…	04360(Axon guidance);04360(Axon guidance)	NA	NA	NA	semaphorin 3B [Source:HGNC Symbol;Acc:HGNC:10724]	protein_coding;retained_intron;processed_transcript	DOID:0050615(respiratory_system_cancer);DOID:0050686(organ_system_cancer);DOID:1324(lung_cancer);DOID:14566(disease_of_cellular_proliferation);DOID:162(cancer);DOID:263(kidney_cancer);DOID:3905(lung_carcinoma);DOID:3908(non_small_cell_lung_carcinoma);DOID:3996(urinary_system_cancer);DOID:4450(renal_cell_carcinoma);DOID:4451(renal_carcinoma);DOID:4(disease)	NA	26.7522	26.2332	12.1427	12.3509	10163	10246	4522	4704
ENSG00000012174	X	21839617	21885423	+	MBTPS2	51360	ENST00000379484;ENST00000465888;ENST00000365779	GO:0000139(Golgi membrane);GO:0004222(metalloendopeptidase activity);GO:0005515(protein binding);GO:0005737(cytoplasm);GO:0006508(proteolysis);GO:0006629(lipid metabolic process);GO:0008202(steroid metabolic process);GO:0008203(cholesterol metabolic process);GO:0008233(peptidase activity);GO:0008237(metallopeptidase activity);GO:0016020(membrane);GO:0016021(integral component of membrane);GO:0016…	04141(Protein processing in endoplasmic reticulum);04141(Protein processing in endoplasmic reticulum)	K07765	EC:3.4.24.85	NA	membrane bound transcription factor peptidase, site 2 [Source:HGNC Symbol;Acc:HGNC:15455]	protein_coding;processed_transcript	DOID:16(integumentary_system_disease);DOID:225(syndrome);DOID:421(hair_disease);DOID:4535(hypotrichosis);DOID:4(disease);DOID:7(disease_of_anatomical_entity);DOID:987(alopecia)	R-HSA-1655851(S2P hydrolyzes SREBP1A,1C,2);R-HSA-420818(MBTPS2 (S2P) cleaves ATF6 (ATF6-alpha));R-HSA-6784620(MBTPS1,2 cleaves CREB3L3 to CREB3L3(1-?) and CREB3L3(?-461));R-HSA-8874187(MBTPS2 (S2P) cleaves CREB3L2);R-HSA-8874192(MBTPS2 (S2P) cleaves CREB3);R-HSA-8874194(MBTPS2 (S2P) cleaves CREB3L1);R-HSA-8874195(MBTPS2 (S2P) cleaves CREB3L4);R-HSA-8874201(MBTPS2 (S2P) cleaves CREB3L3)	10.29	11.1026	11.1079	10.8558	6060	6722	6407	6402
ENSG00000012211	X	49174802	49186392	-	PRICKLE3	4007	ENST00000599218;ENST00000540849;ENST00000453382;ENST00000614014;ENST00000432913;ENST00000376310;ENST00000376317;ENST00000611313	GO:0005515(protein binding);GO:0005737(cytoplasm);GO:0005739(mitochondrion);GO:0005886(plasma membrane);GO:0008150(biological_process);GO:0008270(zinc ion binding);GO:0016020(membrane);GO:0030030(cell projection organization);GO:0046872(metal ion binding);GO:0046872(metal ion binding)	04310(Wnt signaling pathway);04310(Wnt signaling pathway)	NA	NA	NA	prickle planar cell polarity protein 3 [Source:HGNC Symbol;Acc:HGNC:6645]	protein_coding;nonsense_mediated_decay;retained_intron	NA	NA	4.53919	4.55861	4.16722	4.17064	1097	1131	985	1009
ENSG00000012223	chr3	46435645	46485234	-	LTF	4057	ENST00000231751;ENST00000462667	GO:0001503(ossification);GO:0001530(lipopolysaccharide binding);GO:0001817(regulation of cytokine production);GO:0001895(retina homeostasis);GO:0002227(innate immune response in mucosa);GO:0002376(immune system process);GO:0003677(DNA binding);GO:0004252(serine-type endopeptidase activity);GO:0004869(cysteine-type endopeptidase inhibitor activity);GO:0005506(iron ion binding);GO:0005515(protein b…	NA	NA	NA	Others	lactotransferrin [Source:HGNC Symbol;Acc:HGNC:6720]	protein_coding;retained_intron	DOID:0014667(disease_of_metabolism);DOID:0050013(carbohydrate_metabolism_disease);DOID:0050155(sensory_system_disease);DOID:0050177(monogenic_disease);DOID:0050615(respiratory_system_cancer);DOID:0050686(organ_system_cancer);DOID:0050737(autosomal_recessive_disease);DOID:0050739(autosomal_genetic_disease);DOID:0060083(immune_system_cancer);DOID:0060158(acquired_metabolic_disease);DOID:0080001(bon…	R-HSA-1222491(Lactoferrin scavenges iron ions);R-HSA-1222641(Carboxymycobactin binds LTF:2xFe3+:2xCO3(2-));R-HSA-6798745(Exocytosis of tertiary granule lumen proteins);R-HSA-6798749(Exocytosis of specific granule lumen proteins);R-HSA-6810643(EPPIN protein complex binds bacteria);R-HSA-8951549(Carbocymycobactin binds Fe3+ from LTF:2xFe3+:2xCO3(2-));R-HSA-8951552(LTF:2xCO3(2-) dissociates from Car…	0.873409	0.823354	0.973041	1.24496	230	224	252	328
ENSG00000012232	chr8	28600469	28756561	+	EXTL3	2137	ENST00000696178;ENST00000520940;ENST00000696179;ENST00000696180;ENST00000220562;ENST00000696183;ENST00000696184;ENST00000696185;ENST00000517738;ENST00000523271	GO:0001888(glucuronyl-galactosyl-proteoglycan 4-alpha-N-acetylglucosaminyltransferase activity);GO:0005515(protein binding);GO:0005783(endoplasmic reticulum);GO:0005789(endoplasmic reticulum membrane);GO:0005794(Golgi apparatus);GO:0006486(protein glycosylation);GO:0015012(heparan sulfate proteoglycan biosynthetic process);GO:0016020(membrane);GO:0016021(integral component of membrane);GO:0016740…	00534(Glycosaminoglycan biosynthesis - heparan sulfate / heparin);01100(Metabolic pathways);01100(Metabolic pathways)	K02370	EC:2.4.1.223;EC:2.4.1.224	NA	exostosin like glycosyltransferase 3 [Source:HGNC Symbol;Acc:HGNC:3518]	protein_coding;processed_transcript;retained_intron	DOID:0014667(disease_of_metabolism);DOID:0060072(benign_neoplasm);DOID:0060084(cell_type_benign_neoplasm);DOID:0080001(bone_disease);DOID:0080005(bone_remodeling_disease);DOID:12798(mucopolysaccharidosis);DOID:14566(disease_of_cellular_proliferation);DOID:162(cancer);DOID:17(musculoskeletal_system_disease);DOID:203(exostosis);DOID:205(hyperostosis);DOID:206(hereditary_multiple_exostoses);DOID:321…	R-HSA-1791144(Expression of EXTL3)	2.55514	2.34968	2.46367	2.51328	2776	2623	2619	2733
ENSG00000012504	chr12	100473708	100564413	+	NR1H4	9971	ENST00000548884;ENST00000392986	GO:0000122(negative regulation of transcription by RNA polymerase II);GO:0000785(chromatin);GO:0000791(euchromatin);GO:0000976(transcription cis-regulatory region binding);GO:0000977(RNA polymerase II transcription regulatory region sequence-specific DNA binding);GO:0000978(RNA polymerase II cis-regulatory region sequence-specific DNA binding);GO:0000981(DNA-binding transcription factor activity,…	04976(Bile secretion);04976(Bile secretion)	NA	NA	THR-like	nuclear receptor subfamily 1 group H member 4 [Source:HGNC Symbol;Acc:HGNC:7967]	protein_coding	DOID:0014667(disease_of_metabolism);DOID:0050828(artery_disease);DOID:10211(cholelithiasis);DOID:10762(portal_hypertension);DOID:10763(hypertension);DOID:11963(esophagitis);DOID:1287(cardiovascular_system_disease);DOID:13580(cholestasis);DOID:14566(disease_of_cellular_proliferation);DOID:162(cancer);DOID:178(vascular_disease);DOID:1852(intrahepatic_cholestasis);DOID:272(hepatic_vascular_disease);…	R-HSA-191972(27-hydroxycholesterol is 7alpha-hydroxylated);R-HSA-192051(CYP7A1 7-hydroxylates CHOL);R-HSA-192065(CYP7B1 7-hydroxylates 25OH-CHOL);R-HSA-194187(SLC10A2 transports bile salts and acids and Na+ from extracellular region to cytosol);R-HSA-1989746(Expression of CYP7A1);R-HSA-376419(Formation of NR-MED1 Coactivator Complex);R-HSA-382096(Formation of NR-NCOR Corepressor Complex);R-HSA-47…	0	0	0.0797534	0.0406407	0	0	19	10
ENSG00000012660	chr6	53267398	53349179	-	ELOVL5	60481	ENST00000370918;ENST00000542638;ENST00000304434;ENST00000486973;ENST00000370913	GO:0005515(protein binding);GO:0005783(endoplasmic reticulum);GO:0005789(endoplasmic reticulum membrane);GO:0006629(lipid metabolic process);GO:0006631(fatty acid metabolic process);GO:0006633(fatty acid biosynthetic process);GO:0006636(unsaturated fatty acid biosynthetic process);GO:0009922(fatty acid elongase activity);GO:0016020(membrane);GO:0016021(integral component of membrane);GO:0016740(t…	00062(Fatty acid elongation);01040(Biosynthesis of unsaturated fatty acids);01100(Metabolic pathways);01212(Fatty acid metabolism);01212(Fatty acid metabolism)	K10244	EC:2.3.1.199	NA	ELOVL fatty acid elongase 5 [Source:HGNC Symbol;Acc:HGNC:21308]	protein_coding;processed_transcript	DOID:4(disease)	R-HSA-2046083(Elongation of arachidonyl-CoA to docosatetraenoyl-CoA);R-HSA-2046088(Elongation of stearidonoyl-CoA to eicosatetraenoyl-CoA);R-HSA-2046094(Elongation of gamma-lenolenoyl-CoA to dihomo-gamma-lenolenoyl-CoA);R-HSA-2046100(Elongation of eicosapentaenoyl-CoA to docosapentaenoyl-CoA);R-HSA-548800(ELOVL1,2,3,5 elongate AA-CoA and Mal-CoA to 3ODCT-CoA)	16.2246	16.8598	28.5163	26.4337	4075	4351	7012	6647
ENSG00000012779	chr10	45374216	45446117	+	ALOX5	240	ENST00000542434;ENST00000374391;ENST00000483623;ENST00000475300;ENST00000493336;ENST00000481117;ENST00000498461	GO:0001676(long-chain fatty acid metabolic process);GO:0001937(negative regulation of endothelial cell proliferation);GO:0002232(leukocyte chemotaxis involved in inflammatory response);GO:0002523(leukocyte migration involved in inflammatory response);GO:0002540(leukotriene production involved in inflammatory response);GO:0004051(arachidonate 5-lipoxygenase activity);GO:0004052(arachidonate 12(S)-…	00590(Arachidonic acid metabolism);01100(Metabolic pathways);04664(Fc epsilon RI signaling pathway);04726(Serotonergic synapse);04913(Ovarian steroidogenesis);05145(Toxoplasmosis);05145(Toxoplasmosis)	K00461	EC:1.13.11.34	NA	arachidonate 5-lipoxygenase [Source:HGNC Symbol;Acc:HGNC:435]	protein_coding;processed_transcript	DOID:0050117(disease_by_infectious_agent);DOID:0050338(primary_bacterial_infectious_disease);DOID:0050686(organ_system_cancer);DOID:0050828(artery_disease);DOID:0060072(benign_neoplasm);DOID:0060084(cell_type_benign_neoplasm);DOID:0080001(bone_disease);DOID:104(bacterial_infectious_disease);DOID:10652(Alzheimer's_disease);DOID:114(heart_disease);DOID:1287(cardiovascular_system_disease);DOID:1289(…	R-HSA-2161768(EXA4 is converted to EXC4 by LTC4S);R-HSA-2161907(ALOX5 oxidises 15R-HETE to 15epi-LXA4/B4);R-HSA-2161917(ALOX5 oxidises 15S-HpETE to LXA4/B4);R-HSA-265296(Arachidonic acid is oxidised to 5S-HpETE by ALOX5);R-HSA-266050(LTA4 is converted to LTC4 by LTC4S);R-HSA-266051(5S-HpETE is dehydrated to LTA4 by ALOX5);R-HSA-429016(ALOX5 is phosphorylated by MAPKAP2);R-HSA-6797293(Expression o…	0.832999	1.07696	1.18652	1.21337	208	274	289	302
ENSG00000012817	Y	19703865	19744923	-	KDM5D	8284	ENST00000469599;ENST00000317961;ENST00000541639;ENST00000478891	GO:0001650(fibrillar center);GO:0002457(T cell antigen processing and presentation);GO:0003677(DNA binding);GO:0005515(protein binding);GO:0005634(nucleus);GO:0005654(nucleoplasm);GO:0006325(chromatin organization);GO:0006338(chromatin remodeling);GO:0016491(oxidoreductase activity);GO:0032452(histone demethylase activity);GO:0032453(histone H3-methyl-lysine-4 demethylase activity);GO:0034647(his…	NA	K11446	EC:1.14.11.67	NA	lysine demethylase 5D [Source:HGNC Symbol;Acc:HGNC:11115]	retained_intron;protein_coding	NA	R-HSA-4754181(KDM5A-D demethylate Me2K5-histone H3);R-HSA-5661116(KDM5A-D demethylate Me3K5-histone H3)	0.263623	0.210993	0.290576	0.246711	166	137	179	156
ENSG00000012822	chr12	53708517	53727745	-	CALCOCO1	57658	ENST00000550804;ENST00000262059;ENST00000546443;ENST00000548263;ENST00000549935;ENST00000549613;ENST00000552282;ENST00000547988;ENST00000553154;ENST00000549784;ENST00000547885;ENST00000548431;ENST00000546774	GO:0000785(chromatin);GO:0000976(transcription cis-regulatory region binding);GO:0000978(RNA polymerase II cis-regulatory region sequence-specific DNA binding);GO:0003682(chromatin binding);GO:0003712(transcription coregulator activity);GO:0003713(transcription coactivator activity);GO:0005515(protein binding);GO:0005634(nucleus);GO:0005737(cytoplasm);GO:0005829(cytosol);GO:0007165(signal transdu…	NA	NA	NA	NA	calcium binding and coiled-coil domain 1 [Source:HGNC Symbol;Acc:HGNC:29306]	protein_coding;retained_intron;processed_transcript	NA	NA	7.77218	7.65957	7.3028	7.33316	4557	4617	4198	4308
ENSG00000012963	chr14	93207241	93229215	+	UBR7	55148	ENST00000554232;ENST00000013070;ENST00000555329	GO:0003674(molecular_function);GO:0008150(biological_process);GO:0008270(zinc ion binding);GO:0016567(protein ubiquitination);GO:0016740(transferase activity);GO:0046872(metal ion binding);GO:0061630(ubiquitin protein ligase activity);GO:0061630(ubiquitin protein ligase activity)	NA	K11979	EC:2.3.2.27	NA	ubiquitin protein ligase E3 component n-recognin 7 [Source:HGNC Symbol;Acc:HGNC:20344]	protein_coding	NA	NA	7.4931	7.39442	8.43401	9.00363	1732	1757	1909	2084
ENSG00000012983	chr14	50418501	50532619	-	MAP4K5	11183	ENST00000554990;ENST00000682126;ENST00000013125;ENST00000557390;ENST00000557124;ENST00000557210;ENST00000555216;ENST00000554066	GO:0000165(MAPK cascade);GO:0000166(nucleotide binding);GO:0004672(protein kinase activity);GO:0004674(protein serine/threonine kinase activity);GO:0004712(protein serine/threonine/tyrosine kinase activity);GO:0005515(protein binding);GO:0005524(ATP binding);GO:0005737(cytoplasm);GO:0006468(protein phosphorylation);GO:0008349(MAP kinase kinase kinase kinase activity);GO:0016301(kinase activity);G…	NA	K08833	EC:2.7.11.1	NA	mitogen-activated protein kinase kinase kinase kinase 5 [Source:HGNC Symbol;Acc:HGNC:6867]	retained_intron;protein_coding;nonsense_mediated_decay	DOID:0014667(disease_of_metabolism);DOID:0050013(carbohydrate_metabolism_disease);DOID:0060158(acquired_metabolic_disease);DOID:4194(glucose_metabolism_disease);DOID:4(disease);DOID:9351(diabetes_mellitus)	NA	5.81345	5.59725	7.35701	6.93527	2905	2874	3600	3469
ENSG00000013016	chr2	31234152	31269451	+	EHD3	30845	ENST00000322054	GO:0000166(nucleotide binding);GO:0001881(receptor recycling);GO:0003676(nucleic acid binding);GO:0005509(calcium ion binding);GO:0005515(protein binding);GO:0005524(ATP binding);GO:0005525(GTP binding);GO:0005634(nucleus);GO:0005737(cytoplasm);GO:0005768(endosome);GO:0005769(early endosome);GO:0005829(cytosol);GO:0005886(plasma membrane);GO:0005925(focal adhesion);GO:0005929(cilium);GO:0006897(e…	04144(Endocytosis)	NA	NA	NA	EH domain containing 3 [Source:HGNC Symbol;Acc:HGNC:3244]	protein_coding	NA	R-HSA-1011576(EHD proteins interact with Rabenosyn-5)	12.4031	12.024	13.7446	13.469	3940	3927	4276	4285
ENSG00000013275	chr19	39971165	39981764	+	PSMC4	5704	ENST00000157812;ENST00000593455;ENST00000455878;ENST00000601697;ENST00000596386;ENST00000601194	GO:0000166(nucleotide binding);GO:0000502(proteasome complex);GO:0001824(blastocyst development);GO:0005515(protein binding);GO:0005524(ATP binding);GO:0005634(nucleus);GO:0005654(nucleoplasm);GO:0005737(cytoplasm);GO:0005829(cytosol);GO:0006508(proteolysis);GO:0008540(proteasome regulatory particle, base subcomplex);GO:0016020(membrane);GO:0016234(inclusion body);GO:0016887(ATP hydrolysis activi…	03050(Proteasome);05010(Alzheimer disease);05012(Parkinson disease);05014(Amyotrophic lateral sclerosis);05016(Huntington disease);05017(Spinocerebellar ataxia);05020(Prion disease);05022(Pathways of neurodegeneration - multiple diseases);05169(Epstein-Barr virus infection);05169(Epstein-Barr virus infection)	NA	NA	NA	proteasome 26S subunit, ATPase 4 [Source:HGNC Symbol;Acc:HGNC:9551]	protein_coding;retained_intron	DOID:1289(neurodegenerative_disease);DOID:14330(Parkinson's_disease);DOID:331(central_nervous_system_disease);DOID:4(disease);DOID:7(disease_of_anatomical_entity);DOID:863(nervous_system_disease)	R-HSA-1168640(Ubiquitinated IkB is degraded);R-HSA-1234159(Proteasome proteolyzes ub-HIF-alpha);R-HSA-1236935(Proteasomal cleavage of substrate);R-HSA-1236970(Proteasomal clevage of exogenous antigen);R-HSA-1504193(Ubiquitinated DVL is degraded by the proteasome);R-HSA-174058(Degradation of multiubiquitinated Cdh1);R-HSA-174105(Degradation of multiubiquitinated cell cycle proteins);R-HSA-174202(D…	96.1471	91.7629	101.525	101.161	16141	15838	16694	17008
ENSG00000013288	chr4	6575189	6623362	+	MAN2B2	23324	ENST00000285599;ENST00000505907;ENST00000504960	GO:0003824(catalytic activity);GO:0004559(alpha-mannosidase activity);GO:0005515(protein binding);GO:0005576(extracellular region);GO:0005764(lysosome);GO:0005975(carbohydrate metabolic process);GO:0006013(mannose metabolic process);GO:0008152(metabolic process);GO:0016787(hydrolase activity);GO:0016798(hydrolase activity, acting on glycosyl bonds);GO:0030246(carbohydrate binding);GO:0043202(lyso…	00511(Other glycan degradation);00511(Other glycan degradation)	K12312	EC:3.2.1.24	NA	mannosidase alpha class 2B member 2 [Source:HGNC Symbol;Acc:HGNC:29623]	protein_coding;processed_transcript	NA	R-HSA-6799581(MAN2B2 hydrolyses GlcNAc (Man)3 to GlcNAc:Man)	2.83867	2.84846	2.73537	2.65627	1662	1714	1568	1557
ENSG00000013293	chr3	170459548	170586075	-	SLC7A14	57709	ENST00000231706	GO:0003333(amino acid transmembrane transport);GO:0005515(protein binding);GO:0005654(nucleoplasm);GO:0005764(lysosome);GO:0005765(lysosomal membrane);GO:0005829(cytosol);GO:0005886(plasma membrane);GO:0006865(amino acid transport);GO:0015171(amino acid transmembrane transporter activity);GO:0016020(membrane);GO:0016021(integral component of membrane);GO:0022857(transmembrane transporter activity…	NA	NA	NA	NA	solute carrier family 7 member 14 [Source:HGNC Symbol;Acc:HGNC:29326]	protein_coding	NA	NA	0.00399475	0	0	0.00574239	3	0	0	4
ENSG00000013297	chr3	170418868	170454733	+	CLDN11	5010	ENST00000064724;ENST00000486429;ENST00000489485;ENST00000643053	GO:0005198(structural molecule activity);GO:0005515(protein binding);GO:0005811(lipid droplet);GO:0005883(neurofilament);GO:0005886(plasma membrane);GO:0005923(bicellular tight junction);GO:0007155(cell adhesion);GO:0007283(spermatogenesis);GO:0008366(axon ensheathment);GO:0016020(membrane);GO:0016021(integral component of membrane);GO:0016338(calcium-independent cell-cell adhesion via plasma mem…	04514(Cell adhesion molecules);04530(Tight junction);04670(Leukocyte transendothelial migration);05130(Pathogenic Escherichia coli infection);05160(Hepatitis C);05160(Hepatitis C)	NA	NA	NA	claudin 11 [Source:HGNC Symbol;Acc:HGNC:8514]	protein_coding;retained_intron;processed_transcript	DOID:331(central_nervous_system_disease);DOID:4(disease);DOID:7(disease_of_anatomical_entity);DOID:863(nervous_system_disease);DOID:936(brain_disease);DOID:9588(encephalitis)	R-HSA-420019(Claudins create paired strands through homophilic and heterophilic cis and trans interactions)	0.680005	0.576704	0.515025	0.375536	194	170	144	107
ENSG00000013306	chr17	44319625	44324870	-	SLC25A39	51629	ENST00000225308;ENST00000591006;ENST00000377095;ENST00000590194;ENST00000592372;ENST00000537904;ENST00000588767;ENST00000588315;ENST00000585695;ENST00000585636;ENST00000592857;ENST00000591151;ENST00000585523	GO:0005739(mitochondrion);GO:0005743(mitochondrial inner membrane);GO:0006783(heme biosynthetic process);GO:0016020(membrane);GO:0016021(integral component of membrane);GO:0055085(transmembrane transport);GO:1990542(mitochondrial transmembrane transport);GO:1990542(mitochondrial transmembrane transport)	NA	NA	NA	NA	solute carrier family 25 member 39 [Source:HGNC Symbol;Acc:HGNC:24279]	protein_coding;retained_intron	NA	NA	24.5094	25.3517	28.8381	28.5277	5695	6056	6562	6637
ENSG00000013364	chr16	29820394	29848039	+	MVP	9961,50951	ENST00000563915;ENST00000395353;ENST00000566859;ENST00000357402;ENST00000563096;ENST00000566066;ENST00000565830;ENST00000570234;ENST00000566252;ENST00000566554;ENST00000569612;ENST00000570061;ENST00000568068	GO:0005515(protein binding);GO:0005576(extracellular region);GO:0005634(nucleus);GO:0005643(nuclear pore);GO:0005737(cytoplasm);GO:0005829(cytosol);GO:0005856(cytoskeleton);GO:0015031(protein transport);GO:0016020(membrane);GO:0019901(protein kinase binding);GO:0019903(protein phosphatase binding);GO:0031953(negative regulation of protein autophosphorylation);GO:0034774(secretory granule lumen);G…	NA	NA	NA	NA	major vault protein [Source:HGNC Symbol;Acc:HGNC:7531]	protein_coding;nonsense_mediated_decay;retained_intron;processed_transcript	DOID:0050615(respiratory_system_cancer);DOID:0050686(organ_system_cancer);DOID:0060083(immune_system_cancer);DOID:0060100(musculoskeletal_system_cancer);DOID:0070004(myeloma);DOID:1037(lymphoblastic_leukemia);DOID:10747(lymphoid_leukemia);DOID:1240(leukemia);DOID:12603(acute_leukemia);DOID:1324(lung_cancer);DOID:14566(disease_of_cellular_proliferation);DOID:1612(breast_cancer);DOID:162(cancer);DO…	R-HSA-6798748(Exocytosis of secretory granule lumen proteins);R-HSA-6800434(Exocytosis of ficolin-rich granule lumen proteins)	28.5514	29.5648	20.5328	20.3552	11546	12294	8136	8248
ENSG00000013374	chr7	151341772	151378449	+	NUB1	51667	ENST00000413040;ENST00000468404;ENST00000470229;ENST00000568733;ENST00000483358;ENST00000470316;ENST00000493588;ENST00000480907;ENST00000477666;ENST00000497987;ENST00000460712;ENST00000480714	GO:0005515(protein binding);GO:0005634(nucleus);GO:0005654(nucleoplasm);GO:0005730(nucleolus);GO:0005829(cytosol);GO:0006511(ubiquitin-dependent protein catabolic process);GO:0016567(protein ubiquitination);GO:0032436(positive regulation of proteasomal ubiquitin-dependent protein catabolic process);GO:0034341(response to interferon-gamma);GO:0034612(response to tumor necrosis factor);GO:2000058(r…	NA	NA	NA	NA	negative regulator of ubiquitin like proteins 1 [Source:HGNC Symbol;Acc:HGNC:17623]	protein_coding;nonsense_mediated_decay;retained_intron;processed_transcript	NA	R-HSA-8956140(NEDD8 and UBD bind NUB1 and the 26S proteasome);R-HSA-8956184(26S- and NUB1-mediated degradation of NEDD8, UBD and their conjugates)	17.6433	17.9236	18.8138	18.7609	6204	6481	6479	6607
ENSG00000013375	chr6	83147324	83193914	-	PGM3	5238	ENST00000698599;ENST00000698600;ENST00000698602;ENST00000698603;ENST00000513973;ENST00000698604;ENST00000698605;ENST00000698606;ENST00000698607;ENST00000512866;ENST00000508748;ENST00000698609;ENST00000698611;ENST00000650640;ENST00000507554;ENST00000616566;ENST00000505470;ENST00000698614;ENST00000698526;ENST00000651425;ENST00000651698;ENST00000650642;ENST00000509219;ENST00000652468;ENST00000698616…	GO:0000287(magnesium ion binding);GO:0003824(catalytic activity);GO:0004610(phosphoacetylglucosamine mutase activity);GO:0004614(phosphoglucomutase activity);GO:0005575(cellular_component);GO:0005829(cytosol);GO:0005975(carbohydrate metabolic process);GO:0006041(glucosamine metabolic process);GO:0006048(UDP-N-acetylglucosamine biosynthetic process);GO:0006487(protein N-linked glycosylation);GO:00…	00520(Amino sugar and nucleotide sugar metabolism);01100(Metabolic pathways);01100(Metabolic pathways)	K01836	EC:5.4.2.3	NA	phosphoglucomutase 3 [Source:HGNC Symbol;Acc:HGNC:8907]	nonsense_mediated_decay;protein_coding;retained_intron	NA	R-HSA-446185(Isomerization of GlcNAc6P to GlcNAc1P)	2.4735	2.33454	2.28173	2.37111	3600	3494	3247	3449
ENSG00000013392	chr6	83193357	83198935	+	RWDD2A	112611	ENST00000369724	GO:0005515(protein binding)	NA	NA	NA	NA	RWD domain containing 2A [Source:HGNC Symbol;Acc:HGNC:21385]	protein_coding	NA	NA	2.05947	1.98214	1.99207	1.90884	511	506	485	475
ENSG00000013441	chr2	200853009	200864662	-	CLK1	1195,10229,78989	ENST00000321356;ENST00000461981;ENST00000464454;ENST00000432425;ENST00000473565;ENST00000409769;ENST00000434813;ENST00000461326;ENST00000496205;ENST00000492793;ENST00000481641;ENST00000482590	GO:0000166(nucleotide binding);GO:0004672(protein kinase activity);GO:0004674(protein serine/threonine kinase activity);GO:0004712(protein serine/threonine/tyrosine kinase activity);GO:0004713(protein tyrosine kinase activity);GO:0004715(non-membrane spanning protein tyrosine kinase activity);GO:0005515(protein binding);GO:0005524(ATP binding);GO:0005634(nucleus);GO:0005737(cytoplasm);GO:0006468(…	05134(Legionellosis);05134(Legionellosis)	K23561	EC:2.7.12.1	NA	CDC like kinase 1 [Source:HGNC Symbol;Acc:HGNC:2068]	protein_coding;retained_intron;nonsense_mediated_decay;processed_transcript	DOID:0050155(sensory_system_disease);DOID:0050815(eye_adnexa_disease);DOID:1492(eye_and_adnexa_disease);DOID:4(disease);DOID:530(eyelid_disease);DOID:7(disease_of_anatomical_entity);DOID:863(nervous_system_disease);DOID:9909(hordeolum)	NA	12.0912	11.3935	11.4012	11.0426	4079	3951	3768	3732
ENSG00000013503	chr12	106357748	106510198	+	POLR3B	55703	ENST00000228347;ENST00000539066	GO:0000428(DNA-directed RNA polymerase complex);GO:0002376(immune system process);GO:0003677(DNA binding);GO:0003899(DNA-directed 5'-3' RNA polymerase activity);GO:0005634(nucleus);GO:0005654(nucleoplasm);GO:0005666(RNA polymerase III complex);GO:0005829(cytosol);GO:0006351(DNA-templated transcription);GO:0016740(transferase activity);GO:0016779(nucleotidyltransferase activity);GO:0032549(ribonuc…	03020(RNA polymerase);04623(Cytosolic DNA-sensing pathway);04623(Cytosolic DNA-sensing pathway)	K03021	EC:2.7.7.6	NA	RNA polymerase III subunit B [Source:HGNC Symbol;Acc:HGNC:30348]	protein_coding	NA	R-HSA-112054(RNA Polymerase III Abortive Initiation At Type 3 Open Promoters);R-HSA-112055(RNA Polymerase III Abortive Initiation At Type 1 Open Promoters);R-HSA-112149(RNA Polymerase III Abortive Initiation At Type 2 Open Promoters);R-HSA-112150(RNA Polymerase III Promoter Opening at Type 2 Promoters);R-HSA-112152(RNA Polymerase III Promoter Opening at Type 3 Promoters);R-HSA-112153(RNA Polymera…	7.05323	6.09949	7.04844	7.45242	2214	1969	2167	2343
ENSG00000013523	chr14	76786009	76826246	-	ANGEL1	23357	ENST00000251089;ENST00000557179;ENST00000555079;ENST00000556298;ENST00000554941	GO:0000175(3'-5'-exoribonuclease activity);GO:0003824(catalytic activity);GO:0005634(nucleus);GO:0005783(endoplasmic reticulum);GO:0005801(cis-Golgi network);GO:0005829(cytosol);GO:0008190(eukaryotic initiation factor 4E binding);GO:0019904(protein domain specific binding);GO:0048471(perinuclear region of cytoplasm);GO:0090503(RNA phosphodiester bond hydrolysis, exonucleolytic);GO:0090503(RNA pho…	NA	NA	NA	NA	angel homolog 1 [Source:HGNC Symbol;Acc:HGNC:19961]	protein_coding;processed_transcript	NA	NA	4.10556	4.48426	4.63248	4.63635	1766	1982	1951	1998
ENSG00000013561	chr5	141958328	141990292	+	RNF14	9604	ENST00000511961;ENST00000506822;ENST00000513019;ENST00000347642;ENST00000514620;ENST00000502341;ENST00000506938;ENST00000394520;ENST00000394514;ENST00000512565;ENST00000515613;ENST00000507163;ENST00000506004	GO:0000151(ubiquitin ligase complex);GO:0000209(protein polyubiquitination);GO:0003713(transcription coactivator activity);GO:0004842(ubiquitin-protein transferase activity);GO:0005515(protein binding);GO:0005634(nucleus);GO:0005654(nucleoplasm);GO:0005737(cytoplasm);GO:0005829(cytosol);GO:0006355(regulation of DNA-templated transcription);GO:0006357(regulation of transcription by RNA polymerase …	NA	K11971	EC:2.3.2.31	NA	ring finger protein 14 [Source:HGNC Symbol;Acc:HGNC:10058]	protein_coding;processed_transcript;nonsense_mediated_decay	DOID:0050686(organ_system_cancer);DOID:10155(intestinal_cancer);DOID:10283(prostate_cancer);DOID:10286(prostate_carcinoma);DOID:14566(disease_of_cellular_proliferation);DOID:1520(colon_carcinoma);DOID:162(cancer);DOID:193(reproductive_organ_cancer);DOID:219(colon_cancer);DOID:3119(gastrointestinal_system_cancer);DOID:3856(male_reproductive_organ_cancer);DOID:4(disease);DOID:5672(large_intestine_c…	R-HSA-983140(Transfer of Ub from E2 to substrate and release of E2);R-HSA-983147(Release of E3 from polyubiquitinated substrate);R-HSA-983156(Polyubiquitination of substrate);R-HSA-983157(Interaction of E3 with substrate and E2-Ub complex)	14.3879	14.765	13.9553	13.2785	4731	4988	4491	4371
ENSG00000013563	X	154401236	154412112	-	DNASE1L1	1774	ENST00000369807;ENST00000369809;ENST00000369808;ENST00000014935;ENST00000309585;ENST00000497242;ENST00000424626	GO:0000737(DNA catabolic process, endonucleolytic);GO:0003677(DNA binding);GO:0003824(catalytic activity);GO:0004518(nuclease activity);GO:0004519(endonuclease activity);GO:0004530(deoxyribonuclease I activity);GO:0004536(deoxyribonuclease activity);GO:0005515(protein binding);GO:0005576(extracellular region);GO:0005634(nucleus);GO:0005783(endoplasmic reticulum);GO:0006259(DNA metabolic process);…	NA	NA	NA	NA	deoxyribonuclease 1 like 1 [Source:HGNC Symbol;Acc:HGNC:2957]	protein_coding;retained_intron	NA	R-HSA-6798749(Exocytosis of specific granule lumen proteins)	7.88559	7.06708	5.813	5.64177	2148	1979	1551	1539
ENSG00000013573	chr12	31073860	31104799	+	DDX11	1663	ENST00000228264;ENST00000542838;ENST00000438391;ENST00000435753;ENST00000539049;ENST00000536265;ENST00000415475;ENST00000545668;ENST00000350437;ENST00000535158;ENST00000542244;ENST00000535317;ENST00000542242;ENST00000543026;ENST00000545717;ENST00000536580;ENST00000543511;ENST00000539699;ENST00000542661;ENST00000538740;ENST00000542777;ENST00000537136;ENST00000545115;ENST00000539702	GO:0000166(nucleotide binding);GO:0000785(chromatin);GO:0000922(spindle pole);GO:0003676(nucleic acid binding);GO:0003677(DNA binding);GO:0003678(DNA helicase activity);GO:0003682(chromatin binding);GO:0003688(DNA replication origin binding);GO:0003690(double-stranded DNA binding);GO:0003697(single-stranded DNA binding);GO:0003723(RNA binding);GO:0003727(single-stranded RNA binding);GO:0004386(he…	NA	K11273	EC:3.6.4.13	NA	DEAD/H-box helicase 11 [Source:HGNC Symbol;Acc:HGNC:2736]	protein_coding;nonsense_mediated_decay;retained_intron;processed_transcript	NA	R-HSA-1791116(Expression of DDX11)	5.20705	5.11599	5.68246	5.51941	2874	2908	3072	3053
ENSG00000013583	chr12	12974870	13000265	-	HEBP1	50865,4780	ENST00000014930;ENST00000540916;ENST00000535636;ENST00000536942	GO:0005576(extracellular region);GO:0005737(cytoplasm);GO:0007623(circadian rhythm);GO:0020037(heme binding);GO:0070062(extracellular exosome);GO:0110165(cellular anatomical entity);GO:0110165(cellular anatomical entity)	NA	NA	NA	NA	heme binding protein 1 [Source:HGNC Symbol;Acc:HGNC:17176]	protein_coding;processed_transcript	NA	R-HSA-380073(Liganded Gi-activating GPCR acts as a GEF for Gi);R-HSA-444476(FPRL2 receptor binds a wide range of ligands);R-HSA-749454(The Ligand:GPCR:Gi complex dissociates);R-HSA-749456(Liganded Gi-activating GPCRs bind inactive heterotrimeric G-protein Gi)	7.72543	7.79949	8.08531	6.79396	1745	1811	1787	1537
ENSG00000013588	chr12	12891559	12917937	+	GPRC5A	9052	ENST00000537783;ENST00000014914;ENST00000534831;ENST00000648791;ENST00000540125	GO:0004930(G protein-coupled receptor activity);GO:0005515(protein binding);GO:0005730(nucleolus);GO:0005886(plasma membrane);GO:0005887(integral component of plasma membrane);GO:0007165(signal transduction);GO:0007175(negative regulation of epidermal growth factor-activated receptor activity);GO:0007186(G protein-coupled receptor signaling pathway);GO:0016020(membrane);GO:0016021(integral compon…	NA	NA	NA	NA	G protein-coupled receptor class C group 5 member A [Source:HGNC Symbol;Acc:HGNC:9836]	retained_intron;protein_coding	DOID:0050687(cell_type_cancer);DOID:14566(disease_of_cellular_proliferation);DOID:162(cancer);DOID:2994(germ_cell_cancer);DOID:4766(embryoma);DOID:4(disease);DOID:688(embryonal_cancer)	NA	122.528	119.722	127.06	131.115	61803	62089	62772	66239
ENSG00000013619	X	150361422	150514178	+	MAMLD1	10046	ENST00000262858;ENST00000683453;ENST00000426613;ENST00000682253;ENST00000683696;ENST00000370401;ENST00000464149	GO:0003674(molecular_function);GO:0005634(nucleus);GO:0005654(nucleoplasm);GO:0005794(Golgi apparatus);GO:0005813(centrosome);GO:0006357(regulation of transcription by RNA polymerase II);GO:0008584(male gonad development);GO:0016604(nuclear body);GO:0016604(nuclear body)	NA	NA	NA	NA	mastermind like domain containing 1 [Source:HGNC Symbol;Acc:HGNC:2568]	protein_coding;retained_intron	DOID:0080000(muscular_disease);DOID:0080015(physical_disorder);DOID:10892(hypospadias);DOID:17(musculoskeletal_system_disease);DOID:423(myopathy);DOID:4(disease);DOID:66(muscle_tissue_disease);DOID:7(disease_of_anatomical_entity)	R-HSA-1912391(NICD1 is phosphorylated by CDK8);R-HSA-1912393(MAML in complex with NICD1 recruits CDK8);R-HSA-1912394(NICD1 in complex with RBPJ (CSL) recruits MAML);R-HSA-1912415(NOTCH3 gene transcription);R-HSA-1912416(NOTCH1 gene transcription);R-HSA-1980047(NOTCH1 stimulates HES1 transcription);R-HSA-1980065(NOTCH1 stimulates HEY transcription);R-HSA-1980067(NOTCH1 stimulates MYC transcription…	0.792777	0.565582	1.0038	0.871905	349	258	434	384
ENSG00000013725	chr11	60971680	61020377	+	CD6	923	ENST00000313421;ENST00000541964;ENST00000419282;ENST00000505761	GO:0001530(lipopolysaccharide binding);GO:0001771(immunological synapse formation);GO:0001772(immunological synapse);GO:0001934(positive regulation of protein phosphorylation);GO:0002250(adaptive immune response);GO:0002376(immune system process);GO:0002438(acute inflammatory response to antigenic stimulus);GO:0005044(scavenger receptor activity);GO:0005515(protein binding);GO:0005576(extracellul…	04514(Cell adhesion molecules);04514(Cell adhesion molecules)	NA	NA	NA	CD6 molecule [Source:HGNC Symbol;Acc:HGNC:1691]	protein_coding;retained_intron	DOID:0060056(hypersensitivity_reaction_disease);DOID:12894(Sjogren's_syndrome);DOID:1289(neurodegenerative_disease);DOID:225(syndrome);DOID:2377(multiple_sclerosis);DOID:2914(immune_system_disease);DOID:3213(demyelinating_disease);DOID:331(central_nervous_system_disease);DOID:417(hypersensitivity_reaction_type_II_disease);DOID:4(disease);DOID:7(disease_of_anatomical_entity);DOID:863(nervous_syste…	NA	0.328236	0.358529	0.358036	0.315705	130	147	139	127
ENSG00000013810	chr4	1712858	1745171	+	TACC3	10460	ENST00000652002;ENST00000458173;ENST00000651472;ENST00000612220;ENST00000484651;ENST00000313288;ENST00000467746;ENST00000652770;ENST00000651251;ENST00000650779;ENST00000651817;ENST00000466077;ENST00000470808;ENST00000404054;ENST00000484264	GO:0000226(microtubule cytoskeleton organization);GO:0000922(spindle pole);GO:0005515(protein binding);GO:0005737(cytoplasm);GO:0005815(microtubule organizing center);GO:0005819(spindle);GO:0005829(cytosol);GO:0005856(cytoskeleton);GO:0007049(cell cycle);GO:0007052(mitotic spindle organization);GO:0007091(metaphase/anaphase transition of mitotic cell cycle);GO:0008283(cell population proliferatio…	03013(RNA transport);03013(RNA transport)	NA	NA	NA	transforming acidic coiled-coil containing protein 3 [Source:HGNC Symbol;Acc:HGNC:11524]	processed_transcript;protein_coding;retained_intron;nonsense_mediated_decay	NA	R-HSA-9017855(NICD3 binds to TACC3);R-HSA-9604675(NICD4 binds to TACC3)	4.63828	4.4046	5.6094	5.28507	2701	2635	3198	3082
ENSG00000014123	chr6	96521595	96555276	+	UFL1	23376	ENST00000461673;ENST00000369278	GO:0001649(osteoblast differentiation);GO:0005515(protein binding);GO:0005634(nucleus);GO:0005694(chromosome);GO:0005737(cytoplasm);GO:0005783(endoplasmic reticulum);GO:0005789(endoplasmic reticulum membrane);GO:0005829(cytosol);GO:0006281(DNA repair);GO:0006974(cellular response to DNA damage stimulus);GO:0008284(positive regulation of cell population proliferation);GO:0010468(regulation of gene…	NA	NA	NA	NA	UFM1 specific ligase 1 [Source:HGNC Symbol;Acc:HGNC:23039]	processed_transcript;protein_coding	NA	R-HSA-983140(Transfer of Ub from E2 to substrate and release of E2);R-HSA-983147(Release of E3 from polyubiquitinated substrate);R-HSA-983156(Polyubiquitination of substrate);R-HSA-983157(Interaction of E3 with substrate and E2-Ub complex)	6.42124	6.47093	5.75249	5.55021	1920	1989	1685	1662
ENSG00000014138	chr11	65261920	65305589	+	POLA2	23649	ENST00000527850;ENST00000532469;ENST00000265465;ENST00000532391;ENST00000527618;ENST00000525924;ENST00000533192;ENST00000534785	GO:0003674(molecular_function);GO:0003677(DNA binding);GO:0005515(protein binding);GO:0005634(nucleus);GO:0005654(nucleoplasm);GO:0005658(alpha DNA polymerase:primase complex);GO:0005829(cytosol);GO:0006260(DNA replication);GO:0006269(DNA replication, synthesis of RNA primer);GO:0006270(DNA replication initiation);GO:0006606(protein import into nucleus);GO:0006606(protein import into nucleus)	03030(DNA replication);03030(DNA replication)	NA	NA	NA	DNA polymerase alpha 2, accessory subunit [Source:HGNC Symbol;Acc:HGNC:30073]	nonsense_mediated_decay;retained_intron;protein_coding;processed_transcript	NA	R-HSA-113504(Detection of damage during initiation of DNA synthesis in S-phase);R-HSA-174425(The primase component of DNA polymerase:primase synthesizes a 6-10 nucleotide RNA primer on the G strand of the telomere);R-HSA-174427(The polymerase component of DNA polymerase alpha:primase synthesizes a 20-nucleotide primer on the G strand of the telomere);R-HSA-174452(RFC binding displaces Pol Alpha o…	2.38671	1.46548	3.73169	2.14098	879	556	1343	791
ENSG00000014164	chr8	143437659	143541447	-	ZC3H3	23144	ENST00000262577;ENST00000528401	GO:0003674(molecular_function);GO:0003677(DNA binding);GO:0005634(nucleus);GO:0005847(mRNA cleavage and polyadenylation specificity factor complex);GO:0031124(mRNA 3'-end processing);GO:0032927(positive regulation of activin receptor signaling pathway);GO:0046332(SMAD binding);GO:0046872(metal ion binding);GO:0051028(mRNA transport);GO:0070412(R-SMAD binding);GO:1900363(regulation of mRNA polyade…	NA	NA	NA	NA	zinc finger CCCH-type containing 3 [Source:HGNC Symbol;Acc:HGNC:28972]	protein_coding	NA	NA	7.16739	7.06434	6.92873	6.79459	1756	1779	1663	1667
ENSG00000014216	chr11	65180566	65212006	+	CAPN1	823	ENST00000533820;ENST00000527739;ENST00000524773;ENST00000530442;ENST00000528739;ENST00000279247;ENST00000532285;ENST00000527469;ENST00000534373;ENST00000526954;ENST00000527323;ENST00000526468;ENST00000527897;ENST00000533079;ENST00000527887;ENST00000530495;ENST00000525013;ENST00000528165;ENST00000533704;ENST00000530567	GO:0001533(cornified envelope);GO:0004198(calcium-dependent cysteine-type endopeptidase activity);GO:0005509(calcium ion binding);GO:0005515(protein binding);GO:0005576(extracellular region);GO:0005737(cytoplasm);GO:0005739(mitochondrion);GO:0005764(lysosome);GO:0005829(cytosol);GO:0005886(plasma membrane);GO:0005925(focal adhesion);GO:0006508(proteolysis);GO:0008233(peptidase activity);GO:000823…	04141(Protein processing in endoplasmic reticulum);04210(Apoptosis);04217(Necroptosis);04218(Cellular senescence);05010(Alzheimer disease);05022(Pathways of neurodegeneration - multiple diseases);05131(Shigellosis);05131(Shigellosis)	K01367	EC:3.4.22.52	NA	calpain 1 [Source:HGNC Symbol;Acc:HGNC:1476]	protein_coding;retained_intron;processed_transcript;nonsense_mediated_decay	DOID:0014667(disease_of_metabolism);DOID:0050013(carbohydrate_metabolism_disease);DOID:0050117(disease_by_infectious_agent);DOID:0050155(sensory_system_disease);DOID:0050686(organ_system_cancer);DOID:0060100(musculoskeletal_system_cancer);DOID:0060158(acquired_metabolic_disease);DOID:0080000(muscular_disease);DOID:10283(prostate_cancer);DOID:10652(Alzheimer's_disease);DOID:11723(Duchenne_muscular…	R-HSA-2534260(E-cadherin degradation by caspase-3 and calpain-1);R-HSA-6800434(Exocytosis of ficolin-rich granule lumen proteins);R-HSA-8848658(CAPN:4xCa2+:CAPNS cleave cytoskeletal proteins);R-HSA-8863008(Calpain activation);R-HSA-8863012(Calpain cleaves p35 to p25);R-HSA-8868134(CAST binds Ca2+ bound calpain);R-HSA-8934819(Cytoplasmic proteases cleave Profilaggrin producing Filaggrin)	12.3339	11.8617	12.0872	12.197	6101	6033	5855	6043
ENSG00000014257	chr3	132317369	132368298	+	ACP3	55	ENST00000495911;ENST00000336375;ENST00000351273;ENST00000483689;ENST00000512463	GO:0003993(acid phosphatase activity);GO:0004725(protein tyrosine phosphatase activity);GO:0005515(protein binding);GO:0005576(extracellular region);GO:0005615(extracellular space);GO:0005634(nucleus);GO:0005737(cytoplasm);GO:0005764(lysosome);GO:0005765(lysosomal membrane);GO:0005829(cytosol);GO:0005886(plasma membrane);GO:0006144(purine nucleobase metabolic process);GO:0006629(lipid metabolic p…	NA	K19283	EC:3.1.3.2;EC:3.1.3.5	NA	acid phosphatase 3 [Source:HGNC Symbol;Acc:HGNC:125]	protein_coding;retained_intron	DOID:0050686(organ_system_cancer);DOID:0060072(benign_neoplasm);DOID:0060082(breast_benign_neoplasm);DOID:0060083(immune_system_cancer);DOID:0060085(organ_system_benign_neoplasm);DOID:0060097(thoracic_benign_neoplasm);DOID:10283(prostate_cancer);DOID:10350(breast_cyst);DOID:1240(leukemia);DOID:14566(disease_of_cellular_proliferation);DOID:14654(prostatitis);DOID:15(reproductive_system_disease);DO…	R-HSA-6798739(Exocytosis of azurophil granule membrane proteins)	1.97346	2.1013	0.756066	0.640363	560	610	210	184
ENSG00000014641	chr2	63588609	63607197	+	MDH1	4190	ENST00000485781;ENST00000544381;ENST00000442225;ENST00000233114;ENST00000539945;ENST00000485155;ENST00000436321;ENST00000462944;ENST00000454035;ENST00000472098;ENST00000421012;ENST00000432309;ENST00000484538;ENST00000495083	GO:0003824(catalytic activity);GO:0004470(malic enzyme activity);GO:0005515(protein binding);GO:0005615(extracellular space);GO:0005737(cytoplasm);GO:0005813(centrosome);GO:0005829(cytosol);GO:0006099(tricarboxylic acid cycle);GO:0006107(oxaloacetate metabolic process);GO:0006108(malate metabolic process);GO:0006734(NADH metabolic process);GO:0006739(NADP metabolic process);GO:0016491(oxidoreduct…	00020(Citrate cycle (TCA cycle));00270(Cysteine and methionine metabolism);00620(Pyruvate metabolism);00630(Glyoxylate and dicarboxylate metabolism);01100(Metabolic pathways);01200(Carbon metabolism);04964(Proximal tubule bicarbonate reclamation);04964(Proximal tubule bicarbonate reclamation)	K00025	EC:1.1.1.37	NA	malate dehydrogenase 1 [Source:HGNC Symbol;Acc:HGNC:6970]	retained_intron;protein_coding;processed_transcript;nonsense_mediated_decay	DOID:0050155(sensory_system_disease);DOID:10584(retinitis_pigmentosa);DOID:1492(eye_and_adnexa_disease);DOID:150(disease_of_mental_health);DOID:1561(cognitive_disorder);DOID:2468(psychotic_disorder);DOID:3612(retinitis);DOID:4(disease);DOID:5419(schizophrenia);DOID:5614(eye_disease);DOID:5679(retinal_disease);DOID:7(disease_of_anatomical_entity);DOID:8466(retinal_degeneration);DOID:863(nervous_sy…	R-HSA-198508(MDH1 catalyzes the conversion of malate to oxaloacetate)	28.4032	27.8003	29.6816	28.76	9335	9394	9553	9468
ENSG00000014824	chr4	41990502	42086369	+	SLC30A9	10463	ENST00000513699;ENST00000510460;ENST00000264451;ENST00000509683;ENST00000505523	GO:0003682(chromatin binding);GO:0005634(nucleus);GO:0005737(cytoplasm);GO:0005783(endoplasmic reticulum);GO:0005856(cytoskeleton);GO:0006289(nucleotide-excision repair);GO:0006811(ion transport);GO:0006812(cation transport);GO:0006829(zinc ion transport);GO:0006882(cellular zinc ion homeostasis);GO:0008324(cation transmembrane transporter activity);GO:0016020(membrane);GO:0016021(integral compon…	NA	NA	NA	NA	solute carrier family 30 member 9 [Source:HGNC Symbol;Acc:HGNC:1329]	nonsense_mediated_decay;retained_intron;protein_coding	NA	NA	13.8414	13.9423	13.8373	13.624	6561	6795	6423	6467
ENSG00000014914	chr1	149928651	149936869	-	MTMR11	10903	ENST00000466496;ENST00000482025;ENST00000439741;ENST00000369140;ENST00000482343;ENST00000492824;ENST00000495054;ENST00000490310;ENST00000493562;ENST00000479272	GO:0004438(phosphatidylinositol-3-phosphatase activity);GO:0005737(cytoplasm);GO:0046856(phosphatidylinositol dephosphorylation);GO:0070062(extracellular exosome);GO:0070062(extracellular exosome)	NA	NA	NA	NA	myotubularin related protein 11 [Source:HGNC Symbol;Acc:HGNC:24307]	processed_transcript;retained_intron;protein_coding	NA	NA	3.43426	3.60876	2.80101	2.70699	1038	1121	830	821
ENSG00000014919	chr10	99710868	99732127	-	COX15	1355	ENST00000016171;ENST00000370483;ENST00000497381	GO:0004129(cytochrome-c oxidase activity);GO:0005515(protein binding);GO:0005654(nucleoplasm);GO:0005739(mitochondrion);GO:0005743(mitochondrial inner membrane);GO:0005746(mitochondrial respirasome);GO:0006123(mitochondrial electron transport, cytochrome c to oxygen);GO:0006783(heme biosynthetic process);GO:0006784(heme A biosynthetic process);GO:0007585(respiratory gaseous exchange by respirator…	00190(Oxidative phosphorylation);00860(Porphyrin and chlorophyll metabolism);01100(Metabolic pathways);01240(Biosynthesis of cofactors);04714(Thermogenesis);04714(Thermogenesis)	NA	NA	NA	cytochrome c oxidase assembly homolog COX15 [Source:HGNC Symbol;Acc:HGNC:2263]	protein_coding;retained_intron	DOID:0050700(cardiomyopathy);DOID:0060036(intrinsic_cardiomyopathy);DOID:10652(Alzheimer's_disease);DOID:114(heart_disease);DOID:11984(hypertrophic_cardiomyopathy);DOID:1287(cardiovascular_system_disease);DOID:1289(neurodegenerative_disease);DOID:1307(dementia);DOID:150(disease_of_mental_health);DOID:1561(cognitive_disorder);DOID:225(syndrome);DOID:331(central_nervous_system_disease);DOID:4(disea…	R-HSA-2995334(COX15 transforms heme O to heme A)	13.6286	13.8543	11.5007	11.2148	4679	4891	3868	3856
ENSG00000015133	chr14	91271323	91417820	-	CCDC88C	440193	ENST00000556726;ENST00000389857;ENST00000334448;ENST00000557455;ENST00000555995;ENST00000557507;ENST00000554051;ENST00000554872;ENST00000553437;ENST00000389856;ENST00000553403;ENST00000554165;ENST00000556767	GO:0001932(regulation of protein phosphorylation);GO:0001965(G-protein alpha-subunit binding);GO:0003383(apical constriction);GO:0005085(guanyl-nucleotide exchange factor activity);GO:0005109(frizzled binding);GO:0005515(protein binding);GO:0005737(cytoplasm);GO:0005813(centrosome);GO:0007264(small GTPase mediated signal transduction);GO:0008017(microtubule binding);GO:0016055(Wnt signaling pathw…	NA	NA	NA	NA	coiled-coil domain containing 88C [Source:HGNC Symbol;Acc:HGNC:19967]	protein_coding;retained_intron;processed_transcript	NA	R-HSA-5368588(DVL binds CCDC88C)	1.53492	1.57604	1.47624	1.46233	1262	1331	1188	1204
ENSG00000015153	chr12	42157104	42238349	-	YAF2	10138	ENST00000327791;ENST00000534854;ENST00000550315;ENST00000552109;ENST00000547622;ENST00000547351;ENST00000551268;ENST00000551528;ENST00000546972;ENST00000546726;ENST00000552928;ENST00000548917;ENST00000547254;ENST00000541702;ENST00000555248;ENST00000546782	GO:0003677(DNA binding);GO:0003712(transcription coregulator activity);GO:0003713(transcription coactivator activity);GO:0003714(transcription corepressor activity);GO:0005515(protein binding);GO:0005634(nucleus);GO:0005654(nucleoplasm);GO:0005829(cytosol);GO:0006355(regulation of DNA-templated transcription);GO:0045892(negative regulation of DNA-templated transcription);GO:0045893(positive regul…	NA	NA	NA	NA	YY1 associated factor 2 [Source:HGNC Symbol;Acc:HGNC:17363]	protein_coding;retained_intron;nonsense_mediated_decay;processed_transcript	NA	R-HSA-8937989(RUNX1 binds PRC1 complexes);R-HSA-8953452(E2F6.com-1 complex binds the E2F1 gene promoter);R-HSA-8953556(E2F1 gene transcription is inhibited by E2F6);R-HSA-9007283(CBX3 and PRC1.6 associate with E2F6.com-1)	1.60089	1.63396	1.36766	1.3285	1151	1208	963	958
ENSG00000015171	chr10	134465	254637	+	ZMYND11	10771	ENST00000439456;ENST00000397962;ENST00000309776;ENST00000509513;ENST00000381591;ENST00000381604;ENST00000381584;ENST00000602682;ENST00000403354;ENST00000381607;ENST00000627286;ENST00000397955;ENST00000558098;ENST00000488275;ENST00000473115	GO:0003677(DNA binding);GO:0003690(double-stranded DNA binding);GO:0003714(transcription corepressor activity);GO:0005515(protein binding);GO:0005634(nucleus);GO:0005654(nucleoplasm);GO:0005694(chromosome);GO:0006325(chromatin organization);GO:0007049(cell cycle);GO:0008270(zinc ion binding);GO:0016020(membrane);GO:0016021(integral component of membrane);GO:0034243(regulation of transcription elo…	NA	NA	NA	NA	zinc finger MYND-type containing 11 [Source:HGNC Symbol;Acc:HGNC:16966]	protein_coding;nonsense_mediated_decay;retained_intron;processed_transcript	NA	NA	15.9673	15.1863	15.6381	15.2293	5602	5477	5374	5351
ENSG00000015285	X	48676596	48691431	+	WAS	7454	ENST00000450772;ENST00000698625;ENST00000376701;ENST00000698635;ENST00000483750;ENST00000698626;ENST00000474174;ENST00000470107	GO:0002625(regulation of T cell antigen processing and presentation);GO:0003779(actin binding);GO:0005515(protein binding);GO:0005634(nucleus);GO:0005737(cytoplasm);GO:0005829(cytosol);GO:0005856(cytoskeleton);GO:0005884(actin filament);GO:0005886(plasma membrane);GO:0005911(cell-cell junction);GO:0006952(defense response);GO:0006955(immune response);GO:0007015(actin filament organization);GO:000…	04062(Chemokine signaling pathway);04520(Adherens junction);04530(Tight junction);04666(Fc gamma R-mediated phagocytosis);05135(Yersinia infection);05231(Choline metabolism in cancer);05231(Choline metabolism in cancer)	NA	NA	NA	WASP actin nucleation promoting factor [Source:HGNC Symbol;Acc:HGNC:12731]	protein_coding;retained_intron	DOID:0050177(monogenic_disease);DOID:0050735(X_linked_disease);DOID:1227(neutropenia);DOID:1247(blood_coagulation_disease);DOID:12987(agranulocytosis);DOID:1588(thrombocytopenia);DOID:2213(hemorrhagic_disease);DOID:2218(blood_platelet_disease);DOID:225(syndrome);DOID:2914(immune_system_disease);DOID:4(disease);DOID:612(primary_immunodeficiency_disease);DOID:615(leukopenia);DOID:630(genetic_diseas…	R-HSA-2029466((WASPs, WAVE):G-actin:ARP2/3 binds F-actin);R-HSA-2197690(Detachment of WASP/WAVE);R-HSA-2197691(WIP binds WASP,N-WASP, activating them);R-HSA-2197698(Src phosphorylate WASP,N-WASP);R-HSA-430180(NCK recruits WASP);R-HSA-442586(Activation of WASP and N-WASP by CDC42);R-HSA-442592(WASPs or WAVEs activate the ARP2/3 complex);R-HSA-9013145(RAC1 binds effectors at the plasma membrane);R-…	1.48344	1.40982	1.79192	1.72464	334	327	397	389
ENSG00000015413	chr16	89613308	89638433	+	DPEP1	1800	ENST00000421184;ENST00000564281;ENST00000261615;ENST00000564645	GO:0005515(protein binding);GO:0005615(extracellular space);GO:0005654(nucleoplasm);GO:0005886(plasma membrane);GO:0006508(proteolysis);GO:0006629(lipid metabolic process);GO:0006691(leukotriene metabolic process);GO:0006749(glutathione metabolic process);GO:0006751(glutathione catabolic process);GO:0006915(apoptotic process);GO:0006954(inflammatory response);GO:0008233(peptidase activity);GO:000…	NA	K01273	EC:3.4.13.19	NA	dipeptidase 1 [Source:HGNC Symbol;Acc:HGNC:3002]	protein_coding;retained_intron	DOID:14566(disease_of_cellular_proliferation);DOID:162(cancer);DOID:4(disease)	R-HSA-266012(LTD4 is converted to LTE4 by DPEP1/2);R-HSA-5433067(DPEPs hydrolyse glycine from AFXBO-CG, AFNBO-CG)	0.245943	0.113448	0.290173	0.20159	46	22	52	37
ENSG00000015475	chr22	17734138	17774495	-	BID	637	ENST00000317361;ENST00000622694;ENST00000614949;ENST00000399765;ENST00000494097;ENST00000399767;ENST00000550946;ENST00000473439	GO:0001836(release of cytochrome c from mitochondria);GO:0005123(death receptor binding);GO:0005515(protein binding);GO:0005737(cytoplasm);GO:0005739(mitochondrion);GO:0005741(mitochondrial outer membrane);GO:0005829(cytosol);GO:0006626(protein targeting to mitochondrion);GO:0006915(apoptotic process);GO:0006919(activation of cysteine-type endopeptidase activity involved in apoptotic process);GO:…	01524(Platinum drug resistance);04071(Sphingolipid signaling pathway);04115(p53 signaling pathway);04210(Apoptosis);04215(Apoptosis - multiple species);04217(Necroptosis);04650(Natural killer cell mediated cytotoxicity);04932(Non-alcoholic fatty liver disease);05010(Alzheimer disease);05014(Amyotrophic lateral sclerosis);05022(Pathways of neurodegeneration - multiple diseases);05152(Tuberculosis)…	NA	NA	NA	BH3 interacting domain death agonist [Source:HGNC Symbol;Acc:HGNC:1050]	protein_coding;retained_intron;processed_transcript	DOID:0050615(respiratory_system_cancer);DOID:0050686(organ_system_cancer);DOID:0050687(cell_type_cancer);DOID:0060100(musculoskeletal_system_cancer);DOID:0080001(bone_disease);DOID:10155(intestinal_cancer);DOID:10534(stomach_cancer);DOID:1324(lung_cancer);DOID:14566(disease_of_cellular_proliferation);DOID:162(cancer);DOID:17(musculoskeletal_system_disease);DOID:1909(melanoma);DOID:201(connective_…	R-HSA-114352(Sequestration of tBID by BCL-2);R-HSA-139893(Granzyme-B activates BID by cleavage);R-HSA-139895(tBID activates BAK protein);R-HSA-139897(BAD displaces tBID from BCL-2 sequestration);R-HSA-139898(Caspase-8 activates BID by cleavage);R-HSA-139917(tBID activates BAX protein);R-HSA-139920(Translocation of tBID to mitochondria);R-HSA-141367(Myristoylation of tBID by NMT1);R-HSA-168848(tBI…	5.32927	5.10774	5.939	6.16706	1552	1532	1696	1799
ENSG00000015479	chr5	139293674	139330441	+	MATR3	9782	ENST00000512876;ENST00000513678;ENST00000513121;ENST00000504311;ENST00000502499;ENST00000510056;ENST00000394805;ENST00000509918;ENST00000511978;ENST00000618441;ENST00000508689;ENST00000504643;ENST00000504023;ENST00000515833;ENST00000514402;ENST00000505625;ENST00000511333;ENST00000502422;ENST00000502944	GO:0001825(blastocyst formation);GO:0002218(activation of innate immune response);GO:0002376(immune system process);GO:0003170(heart valve development);GO:0003281(ventricular septum development);GO:0003676(nucleic acid binding);GO:0003723(RNA binding);GO:0005198(structural molecule activity);GO:0005515(protein binding);GO:0005634(nucleus);GO:0005637(nuclear inner membrane);GO:0008270(zinc ion bin…	05014(Amyotrophic lateral sclerosis);05014(Amyotrophic lateral sclerosis)	NA	NA	NA	matrin 3 [Source:HGNC Symbol;Acc:HGNC:6912]	protein_coding;retained_intron;processed_transcript	NA	NA	19.4908	21.4828	30.8571	20.0247	15486	17547	24008	15933
[truncated: 36,236 more rows]
