# Supplementary material for: ETV4-Mediated PD-L1 Upregulation Promotes Immune Evasion and Predicts Poor Immunotherapy Response in Melanoma
Source: Oncol Res. 2025 Dec 30;34(1):25. doi: 10.32604/or.2025.070180 (PMC12774552; doi:10.32604/or.2025.070180)
Supplement: Supplementary file 8 [file OncolRes-34-70180-s008.xlsx]

## Sheet: Sheet1
Table S1. Primer sequences used in this study.
Gene	Species	Forward (5'-3')	Reverse (5'-3')
ETV4	Human	GATGAAAGCCGGATACTTGGAC	TTCGCGCAAGCTCCCATTT
CD274	Human	TGGCATTTGCTGAACGCATTT	TGCAGCCAGGTCTAATTGTTTT
HLA-A	Human	GGCCCTGACCCAGACCTG	GCACGAACTGCGTGTCGTC
HLA-B	Human	ACTGAGCTTGTGGAGACCAGA	GCAGCCCCTCATGCTGT
HLA-C	Human	CTGGCCCTGACCGAGACCTG	CGCTTGTACTTCTGTGTCTCC
B2M	Human	GAGGCTATCCAGCGTACTCCA	CGGCAGGCATACTCATCTTTT
TABPB	Human	CCTGGAGGTAGCAGGTCTTTC	ATCCTTGCAGGTGGACAGGTA
ACTB	Human	CATGTACGTTGCTATCCAGGC	CTCCTTAATGTCACGCACGAT
Etv4	Mouse	CGGAGGATGAAAGGCGGATAC	TCTTGGAAGTGACTGAGGTCC
Cd274	Mouse	GCTCCAAAGGACTTGTACGTG	TGATCTGAAGGGCAGCATTTC
Actb	Mouse	GGCTGTATTCCCCTCCATCG	CCAGTTGGTAACAATGCCATGT
