# Supplementary material for: ETV4-Mediated PD-L1 Upregulation Promotes Immune Evasion and Predicts Poor Immunotherapy Response in Melanoma
Source: Oncol Res. 2025 Dec 30;34(1):25. doi: 10.32604/or.2025.070180 (PMC12774552; doi:10.32604/or.2025.070180)
Supplement: Supplementary file 9 [file OncolRes-34-70180-s009.xlsx]

## Sheet: Sheet1
Table S3. The 28 transcription factors in the ETS family.
GeneSymbol	ENSG_ID
EHF	ENSG00000135373
ELF1	ENSG00000120690
ELF2	ENSG00000109381
ELF3	ENSG00000163435
ELF4	ENSG00000102034
ELF5	ENSG00000135374
ELK1	ENSG00000126767
ELK3	ENSG00000111145
ELK4	ENSG00000158711
ERF	ENSG00000105722
ERG	ENSG00000157554
ETS1	ENSG00000134954
ETS2	ENSG00000157557
ETV1	ENSG00000006468
ETV2	ENSG00000105672
ETV3	ENSG00000117036
ETV3L	ENSG00000253831
ETV4	ENSG00000175832
ETV5	ENSG00000244405
ETV6	ENSG00000139083
ETV7	ENSG00000010030
FEV	ENSG00000163497
FLI1	ENSG00000151702
GABPA	ENSG00000154727
SPDEF	ENSG00000124664
SPI1	ENSG00000066336
SPIB	ENSG00000269404
SPIC	ENSG00000166211
