# Supplementary material for: ETV4-Mediated PD-L1 Upregulation Promotes Immune Evasion and Predicts Poor Immunotherapy Response in Melanoma
Source: Oncol Res. 2025 Dec 30;34(1):25. doi: 10.32604/or.2025.070180 (PMC12774552; doi:10.32604/or.2025.070180)
Supplement: Supplementary file 10 [file OncolRes-34-70180-s010.xlsx]

## Sheet: Sheet1
Figure 5B
			β-Actin					ETV4
Figure 6D							Figure 6E							Figure 6I
	ETV4	A375		SK_MEL-28				ETV4							ETV4	SK_MEL-28		A375
	PD-L1							PD-L1							MHC-I
	β-Actin							β-Actin
															β-Actin
Figure S3B
		PD-L1					ETV4
							PD-L1
		β-Actin
							β-Actin
